# Supplementary material for: Characteristic of molecular subtypes in lung adenocarcinoma based on m6A RNA methylation modification and immune microenvironment
Source: BMC Cancer. 2021 Aug 20;21:938. doi: 10.1186/s12885-021-08655-1 (PMC8379743; doi:10.1186/s12885-021-08655-1)
Supplement: Supplementary file 1 — Additional file 1: Table S1. Estimating relative abundance of 28 different immune cell types infiltration by the Single-Sample Gene-Set Enrichment Analysis (ssGSEA). Table S2. The differentially expressed genes between cluster 1 and cluster 2. Table S3. Gene Ontology (GO) enrichment analyses for differentially expressed genes up-regulated in cluster 1. Table S4. Gene Ontology (GO) enrichment analyses for differentially expressed genes up-regulated in cluster 2. Table S5. Regression coefficients of the genes in the prognostic model. Table S6. The differentially expressed miRNAs between high risk group and low risk group. [file 12885_2021_8655_MOESM1_ESM.xls]

## Sheet: Table S1
Table S1: Estimating relative abundance of 28 different immune cell types infiltration by the Single-Sample Gene-Set Enrichment Analysis (ssGSEA)
ID	Activated B cell	Activated CD4 T cell	Activated CD8 T cell	Activated dendritic cell	CD56bright natural killer cell	CD56dim natural killer cell	Central memory CD4 T cell	Central memory CD8 T cell	Effector memeory CD4 T cell	Effector memeory CD8 T cell	Eosinophil	Gamma delta T cell	Immature B cell	Immature dendritic cell	Macrophage	Mast cell	MDSC	Memory B cell	Monocyte	Natural killer cell	Natural killer T cell	Neutrophil	Plasmacytoid dendritic cell	Regulatory T cell	T follicular helper cell	Type 1 T helper cell	Type 17 T helper cell	Type 2 T helper cell
TCGA-44-2661-11A-01R-1758-07	0.620485	0.78376	0.963677	0.861614	0.907887	0.882902	1.09716	0.983078	0.822387	0.919767	0.667799	0.950648	0.740362	1.01292	0.871055	0.934758	1.08978	0.670128	0.987394	0.974149	0.77797	0.629026	0.953773	0.968375	0.874904	0.864482	0.640895	0.799805
TCGA-91-6836-11A-01R-1858-07	0.64551	0.770279	0.975849	0.858989	0.900015	0.889702	1.09291	0.96892	0.808472	0.932193	0.715143	0.935767	0.772359	1.04995	0.846347	0.856933	1.10649	0.648975	1.00362	0.962712	0.776312	0.685881	0.966731	0.9217	0.856979	0.826534	0.600634	0.768226
TCGA-55-6986-11A-01R-1949-07	0.634942	0.712965	0.910709	0.828943	0.87793	0.88931	1.07509	0.923389	0.758106	0.880534	0.709413	0.893959	0.653892	1.01098	0.753977	0.803566	1.00824	0.577576	0.944333	0.936441	0.706413	0.641702	0.969083	0.86949	0.809602	0.78706	0.605127	0.752266
TCGA-49-6743-11A-01R-1858-07	0.574152	0.752916	0.943335	0.783103	0.893652	0.859511	1.08703	0.964751	0.826285	0.875474	0.730637	0.917728	0.68691	1.01622	0.850515	0.879396	1.04555	0.644314	0.9793	0.948836	0.75676	0.54092	0.941821	0.874333	0.83895	0.827101	0.628169	0.798733
TCGA-91-6849-11A-01R-1949-07	0.624112	0.735025	0.895939	0.819765	0.865492	0.881837	1.08254	0.913252	0.769604	0.863159	0.70858	0.893721	0.664143	1.01681	0.752443	0.848585	1.01134	0.619521	0.934729	0.946749	0.71266	0.666826	0.956034	0.855855	0.785516	0.800341	0.61141	0.770783
TCGA-55-6984-11A-01R-1949-07	0.575089	0.696822	0.911614	0.819351	0.88	0.856397	1.08669	0.948993	0.773451	0.882179	0.697994	0.93768	0.684731	1.02886	0.805424	0.864862	1.04115	0.603788	0.961951	0.937128	0.704979	0.595218	0.924292	0.851305	0.81526	0.791297	0.6397	0.759533
TCGA-50-5932-11A-01R-1755-07	0.566101	0.727789	0.947396	0.79302	0.891266	0.878262	1.08414	0.984114	0.840935	0.909517	0.701968	0.923453	0.696935	1.02086	0.807308	0.908855	1.05267	0.646269	0.988133	0.945154	0.794051	0.645418	0.955943	0.886371	0.82112	0.833568	0.64532	0.781966
TCGA-50-5933-11A-01R-1755-07	0.602456	0.770491	0.914387	0.905342	0.883043	0.890361	1.08973	1.02024	0.838518	0.902138	0.70931	0.940199	0.717085	1.05806	0.821508	0.928102	1.04829	0.62997	0.98232	0.951477	0.79511	0.891581	0.992979	0.910265	0.82365	0.838186	0.679592	0.791825
TCGA-50-6595-11A-01R-1858-07	0.572884	0.757629	0.992315	0.830819	0.893588	0.87912	1.09149	0.965685	0.804867	0.956944	0.703523	0.932824	0.710801	1.0212	0.818211	0.864212	1.07251	0.594395	0.970126	0.952745	0.805466	0.635603	0.939935	0.899855	0.848054	0.843858	0.631435	0.79536
TCGA-91-6835-11A-01R-1858-07	0.662586	0.70913	0.914084	0.810041	0.88738	0.868625	1.07873	0.929113	0.772624	0.891629	0.675777	0.90291	0.700095	1.02715	0.761163	0.844396	1.01605	0.582193	0.957744	0.937377	0.678621	0.560136	0.930909	0.872722	0.831436	0.790711	0.559757	0.753864
TCGA-49-6744-11A-01R-1858-07	0.553229	0.732434	0.915788	0.819457	0.910764	0.851343	1.08573	0.956148	0.812554	0.894881	0.688148	0.922667	0.698172	1.01629	0.822802	0.894104	1.03368	0.656289	0.959277	0.958881	0.772694	0.562108	0.936788	0.864902	0.826989	0.798909	0.619647	0.783958
TCGA-55-6981-11A-01R-1949-07	0.581131	0.726414	0.902185	0.841638	0.878102	0.888891	1.0864	0.935437	0.810527	0.900654	0.727095	0.926844	0.690543	1.01102	0.833529	0.917516	1.04124	0.63414	0.976823	0.956945	0.750909	0.628203	0.941841	0.922572	0.826995	0.80456	0.648382	0.789026
TCGA-91-6829-11A-01R-1858-07	0.586212	0.743003	0.897416	0.899471	0.896032	0.890718	1.09967	0.97078	0.826997	0.87783	0.660476	0.922422	0.768042	1.07109	0.84299	0.88143	1.10053	0.637616	1.00447	0.947621	0.726556	0.71393	0.967195	0.922241	0.836835	0.802599	0.57696	0.768473
TCGA-44-5645-11A-01R-1628-07	0.650163	0.716198	0.958681	0.83274	0.887707	0.881912	1.08428	0.974285	0.805319	0.927386	0.635942	0.941569	0.735026	1.01479	0.801568	0.861706	1.04949	0.587884	0.984946	0.954385	0.787268	0.647179	0.961406	0.899014	0.852812	0.841121	0.642179	0.790372
TCGA-55-6983-11A-01R-1949-07	0.632195	0.806535	0.973885	0.873586	0.881396	0.876057	1.08805	0.965048	0.825656	0.900799	0.701946	0.931453	0.704564	1.04342	0.801944	0.834405	1.06625	0.651253	0.989114	0.936926	0.727391	0.617971	0.957145	0.89506	0.836591	0.820529	0.668747	0.818511
TCGA-49-4490-11A-01R-1858-07	0.64182	0.797928	1.01468	0.829153	0.914055	0.858782	1.08724	0.950306	0.805543	0.90559	0.67714	0.939676	0.712266	1.02831	0.821357	0.891149	1.05074	0.670686	0.994243	0.95217	0.830684	0.593837	0.938584	0.93488	0.861146	0.844738	0.597451	0.817131
TCGA-44-6777-11A-01R-1858-07	0.795476	0.797136	0.991683	0.863147	0.907509	0.894346	1.10105	1.00351	0.80727	0.937856	0.670009	0.966576	0.82539	1.04313	0.866464	0.926794	1.09107	0.691415	1.01656	0.974399	0.811564	0.708293	0.979069	0.945788	0.870006	0.866182	0.643198	0.805842
TCGA-44-6146-11A-01R-1858-07	0.645109	0.790567	0.987605	0.836642	0.875803	0.879633	1.09271	0.985926	0.832336	0.936569	0.712082	0.940464	0.738634	1.00486	0.795461	0.925164	1.07067	0.646812	0.982131	0.937106	0.770563	0.712903	0.976629	0.908001	0.837137	0.83858	0.613127	0.800041
TCGA-44-6147-11A-01R-1858-07	0.572397	0.853926	0.913255	0.871207	0.866622	0.871072	1.09166	0.974361	0.822629	0.917264	0.697104	0.949757	0.691322	1.00746	0.850737	0.945722	1.06208	0.672036	0.987758	0.931742	0.81051	0.89359	1.01838	0.842801	0.84268	0.842125	0.644762	0.80452
TCGA-91-6831-11A-02R-1858-07	0.67578	0.83246	0.948391	0.863826	0.886651	0.883491	1.09683	1.00228	0.871657	0.933629	0.746552	0.921894	0.776613	1.01481	0.849364	0.887134	1.05989	0.653119	0.990191	0.968114	0.79998	0.762915	0.985645	0.927202	0.856749	0.839454	0.644785	0.789699
TCGA-55-6972-11A-01R-1949-07	0.623214	0.74936	0.987407	0.821058	0.883333	0.882437	1.0883	0.949166	0.82652	0.983157	0.698497	0.940618	0.733598	1.00081	0.779303	0.878467	1.07381	0.608528	0.969064	0.955163	0.776503	0.651244	0.962146	0.878574	0.836538	0.84022	0.616606	0.78957
TCGA-38-4626-11A-01R-1758-07	0.613703	0.807924	0.951247	0.88471	0.907227	0.88887	1.09604	0.979559	0.800925	0.910203	0.717257	0.948391	0.752936	1.05398	0.874935	0.912301	1.10615	0.644238	1.00788	0.965782	0.80674	0.754942	0.992703	0.939615	0.858856	0.837839	0.616801	0.792139
TCGA-44-6148-11A-01R-1858-07	0.624953	0.691757	0.910333	0.829611	0.882785	0.877827	1.0815	0.964046	0.839813	0.925122	0.688549	0.930382	0.705967	1.02885	0.781528	0.868918	1.05052	0.610612	0.960515	0.950396	0.732985	0.68431	0.990671	0.847807	0.833459	0.796691	0.613163	0.772079
TCGA-55-6970-11A-01R-1949-07	0.786746	0.858665	1.00988	0.864284	0.901113	0.870321	1.10435	0.997877	0.820659	0.970145	0.722378	0.955873	0.837284	1.0148	0.853227	0.89515	1.10281	0.685485	0.985533	0.951068	0.795106	0.751671	0.97822	0.944538	0.869795	0.860002	0.622032	0.824368
TCGA-44-6144-11A-01R-1755-07	0.55882	0.8184	0.973076	0.868828	0.896185	0.89597	1.09798	0.984065	0.819953	0.953209	0.64288	0.966547	0.734795	1.01783	0.853057	0.832331	1.09221	0.660149	0.979458	0.9534	0.782328	0.646479	0.952612	0.950197	0.854379	0.827486	0.599941	0.799415
TCGA-55-6982-11A-01R-1949-07	0.65	0.767876	1.00342	0.854359	0.888114	0.86909	1.10216	0.958444	0.774713	0.958161	0.679835	0.914232	0.742683	1.00776	0.790219	0.871692	1.09476	0.652103	0.981545	0.953201	0.75344	0.633839	0.949783	0.913572	0.851627	0.837109	0.627586	0.803267
TCGA-44-3398-11B-01R-1758-07	0.649857	0.756506	0.983527	0.858334	0.911994	0.887898	1.08812	0.984522	0.802834	0.947832	0.701347	0.979598	0.736332	1.05244	0.819082	0.923535	1.07862	0.644043	0.997834	0.957015	0.814152	0.709519	0.985977	0.911147	0.871122	0.848699	0.643162	0.814381
TCGA-49-4512-11A-01R-1858-07	0.696839	0.804221	0.987092	0.831877	0.902507	0.888624	1.09722	0.947146	0.802572	0.911509	0.643504	0.953001	0.743669	1.01992	0.849273	0.839058	1.07675	0.648817	1.00087	0.939489	0.783108	0.58337	0.917079	0.904982	0.863503	0.835387	0.638055	0.819033
TCGA-44-6145-11A-01R-1858-07	0.704552	0.781617	0.948165	0.852163	0.894348	0.871349	1.09221	0.990174	0.80391	0.911199	0.703562	0.959113	0.7468	1.03805	0.845815	0.90501	1.07406	0.636189	0.978921	0.958674	0.752224	0.788015	0.991885	0.88054	0.834378	0.836602	0.649107	0.784373
TCGA-91-6828-11A-01R-1858-07	0.487948	0.759317	0.897471	0.853256	0.882332	0.888481	1.07539	0.970449	0.798473	0.8673	0.705632	0.937462	0.619517	1.02293	0.77771	0.888118	1.02264	0.592052	0.967937	0.946067	0.757877	0.768242	0.982671	0.868769	0.81139	0.800557	0.653541	0.775109
TCGA-50-5936-11A-01R-1628-07	0.618479	0.78527	0.954365	0.851024	0.885375	0.885297	1.08695	0.953958	0.828456	0.94165	0.689237	0.924343	0.771324	1.02667	0.799246	0.874856	1.06976	0.662044	0.999946	0.976578	0.807057	0.660257	0.968994	0.906091	0.843589	0.835112	0.647802	0.8164
TCGA-73-4676-11A-01R-1755-07	0.649417	0.864806	1.00682	0.897928	0.907486	0.889391	1.10054	0.957185	0.830299	0.926204	0.693394	0.959033	0.74254	1.02164	0.876991	0.917394	1.10093	0.692336	1.02115	0.968586	0.822797	0.720044	0.959633	0.935337	0.870676	0.854991	0.60871	0.831418
TCGA-44-3396-11A-01R-1758-07	0.748866	0.835267	0.973418	0.865654	0.900398	0.896155	1.10291	0.991672	0.830685	0.948486	0.690499	0.95145	0.801078	1.02921	0.880488	0.926623	1.10658	0.67496	1.00984	0.977251	0.80018	0.753406	1.00015	0.954425	0.883125	0.870893	0.646069	0.806194
TCGA-38-4627-11A-01R-1758-07	0.661435	0.83721	0.992477	0.838511	0.920688	0.90813	1.10024	0.994971	0.843869	0.923892	0.680605	0.978891	0.730842	1.02118	0.870409	0.957552	1.09816	0.690543	1.01578	0.960034	0.803205	0.677352	0.974061	0.949233	0.886466	0.853796	0.675522	0.8362
TCGA-44-2668-11A-01R-1758-07	0.692391	0.831377	0.907324	0.904885	0.899786	0.909575	1.10101	1.00059	0.853983	0.927153	0.681079	0.948853	0.768759	1.03474	0.877844	0.920513	1.12999	0.711979	1.02665	0.955095	0.81296	0.833039	1.00194	0.963923	0.856995	0.870845	0.634442	0.811747
TCGA-55-6969-11A-01R-1949-07	0.812416	0.795383	0.928412	0.835842	0.883622	0.894749	1.09466	0.954876	0.814135	0.926704	0.697248	0.924276	0.841656	1.01036	0.804132	0.862134	1.07047	0.649308	0.9919	0.942547	0.728898	0.647864	0.96111	0.900298	0.822207	0.829024	0.619212	0.770452
TCGA-44-6776-11A-01R-1858-07	0.545428	0.751047	0.921426	0.826758	0.883746	0.884368	1.08065	0.917512	0.792795	0.928638	0.725359	0.915734	0.682177	1.02165	0.777594	0.866797	1.00298	0.63513	0.948987	0.943227	0.743546	0.557685	0.946544	0.832485	0.817906	0.799327	0.610181	0.77433
TCGA-50-5930-11A-01R-1755-07	0.610488	0.734094	0.92491	0.817104	0.896462	0.867861	1.09182	0.958351	0.82829	0.878374	0.644531	0.948063	0.732334	1.00494	0.800662	0.863944	1.0765	0.673093	0.984502	0.949432	0.765686	0.615835	0.945328	0.868391	0.839808	0.831419	0.632203	0.766594
TCGA-44-6778-11A-01R-1858-07	0.644517	0.853193	0.985356	0.874543	0.881977	0.875715	1.10068	0.985181	0.812069	0.982182	0.733635	0.934293	0.782293	1.02434	0.865198	0.936951	1.08405	0.656981	1.00667	0.975766	0.818201	0.887208	0.999718	0.964668	0.855942	0.863731	0.69552	0.812207
TCGA-55-6980-11A-01R-1949-07	0.651801	0.729067	0.965619	0.82977	0.871999	0.886077	1.08095	0.954054	0.814122	0.925848	0.698609	0.918646	0.731602	1.01665	0.766048	0.851038	1.06271	0.581492	0.959461	0.93288	0.726746	0.574441	0.953323	0.883983	0.830554	0.798304	0.623214	0.777725
TCGA-50-5935-11A-01R-1858-07	0.560432	0.748104	0.945979	0.832908	0.89501	0.880052	1.09111	0.948144	0.806072	0.923354	0.663688	0.924713	0.679509	1.01409	0.813051	0.888503	1.0471	0.646854	0.981139	0.950425	0.779188	0.619809	0.937726	0.876744	0.834896	0.827357	0.635746	0.801857
TCGA-50-5931-11A-01R-1858-07	0.563863	0.755185	0.920188	0.821974	0.877403	0.880193	1.0941	0.947225	0.764139	0.921862	0.691609	0.942511	0.670721	0.984618	0.789891	0.841833	1.04523	0.636716	0.985593	0.929994	0.804126	0.600542	0.945843	0.902649	0.820933	0.817903	0.68594	0.77457
TCGA-38-4625-11A-01R-1758-07	0.626836	0.728676	0.918646	0.856731	0.898822	0.906774	1.08596	0.983148	0.807984	0.87183	0.695893	0.960627	0.763226	1.05259	0.877537	0.937767	1.08234	0.635368	1.00811	0.963001	0.766929	0.730089	0.971242	0.899567	0.85064	0.840602	0.605826	0.769564
TCGA-55-6979-11A-01R-1949-07	0.775093	0.845607	0.983291	0.869892	0.89606	0.894778	1.10893	0.973332	0.813456	0.924158	0.723194	0.929545	0.852402	1.01373	0.861954	0.93565	1.11435	0.681288	0.977534	0.958322	0.772297	0.687677	0.965818	0.958445	0.866853	0.847675	0.681041	0.826907
TCGA-91-6847-11A-01R-1949-07	0.495632	0.631259	0.860282	0.793139	0.860509	0.868381	1.07387	0.942011	0.747712	0.854043	0.660719	0.909091	0.602076	1.00807	0.748819	0.795601	1.00365	0.567577	0.941509	0.929806	0.678216	0.623743	0.964242	0.796917	0.777253	0.753996	0.621013	0.731971
TCGA-55-6978-11A-01R-1949-07	0.602996	0.75402	0.971223	0.872961	0.883725	0.88286	1.08982	0.967054	0.816538	0.920888	0.707344	0.928336	0.70241	1.02126	0.814881	0.853777	1.06799	0.596425	0.975763	0.945751	0.732355	0.751111	0.976752	0.903672	0.834373	0.816142	0.590023	0.772031
TCGA-50-5939-11A-01R-1628-07	0.572737	0.786963	0.862143	0.837143	0.882719	0.879587	1.08377	0.987245	0.858195	0.924841	0.70869	0.908506	0.717468	1.01655	0.864699	0.945973	1.05278	0.664327	0.998369	0.969586	0.768926	0.728787	0.974239	0.916718	0.837548	0.83974	0.68813	0.782139
TCGA-55-6968-11A-01R-1949-07	0.848297	0.791795	0.979371	0.867699	0.898705	0.892425	1.09949	0.974254	0.84139	0.903611	0.628509	0.911866	0.88657	1.057	0.830645	0.807347	1.09958	0.657291	1.02102	0.947621	0.779388	0.624791	0.971864	0.929882	0.868233	0.839252	0.61278	0.764703
TCGA-55-6971-11A-01R-1949-07	0.574912	0.736672	0.92201	0.815229	0.898272	0.879064	1.09028	0.974468	0.801318	0.915004	0.689442	0.940878	0.720771	1.02656	0.820614	0.930149	1.07338	0.638973	0.972465	0.934294	0.735991	0.605627	0.962742	0.891389	0.830735	0.827625	0.578983	0.766628
TCGA-49-6761-11A-01R-1949-07	0.545272	0.743524	0.969591	0.84645	0.908307	0.899723	1.09434	0.948571	0.781565	0.907477	0.639087	0.957603	0.679345	0.994135	0.768235	0.836228	1.05082	0.647871	0.994092	0.953442	0.803011	0.609343	0.955047	0.883909	0.856367	0.805496	0.613631	0.795619
TCGA-44-2657-11A-01R-1758-07	1.00433	0.913908	1.03599	0.89511	0.911208	0.894514	1.1089	0.980916	0.807916	0.934595	0.692118	0.923251	0.996625	1.03692	0.882386	0.947718	1.11356	0.769218	1.02084	0.949816	0.781046	0.67907	0.973316	0.985642	0.907058	0.87315	0.638532	0.808777
TCGA-55-6985-11A-01R-1949-07	0.694328	0.826756	0.956906	0.867672	0.902461	0.89384	1.09847	0.973133	0.814451	0.910887	0.72475	0.922366	0.803806	1.05442	0.820339	0.891902	1.09239	0.652466	0.987401	0.95407	0.799898	0.652777	0.969113	0.943491	0.850179	0.845747	0.630798	0.806911
TCGA-44-2662-11A-01R-1758-07	0.595589	0.816246	0.960377	0.885195	0.871823	0.885143	1.09356	1.01313	0.862203	0.948283	0.702404	0.952865	0.716567	1.02638	0.864585	0.947375	1.08486	0.650193	1.00305	0.961385	0.810127	0.835918	0.989673	0.938117	0.848536	0.867594	0.646227	0.774747
TCGA-44-2665-11A-01R-1758-07	0.638771	0.759218	0.897777	0.861613	0.88378	0.887236	1.09661	0.991485	0.809276	0.90166	0.702541	0.939693	0.707807	1.01364	0.87276	0.897688	1.05638	0.669399	0.995977	0.939315	0.779896	0.707718	0.968019	0.911356	0.843131	0.833132	0.66457	0.773467
TCGA-49-6745-11A-01R-1858-07	0.551111	0.765298	0.985621	0.838577	0.884781	0.853195	1.08341	0.930914	0.818563	0.907619	0.677731	0.957251	0.659424	1.03341	0.826625	0.871652	1.04768	0.609437	0.977059	0.941265	0.769193	0.599822	0.926483	0.867129	0.837533	0.808574	0.660863	0.783452
TCGA-44-2655-11A-01R-1758-07	0.602247	0.739301	0.907648	0.825339	0.888776	0.890014	1.07575	0.955234	0.79342	0.881274	0.682797	0.908329	0.681509	1.01898	0.814546	0.891803	1.02444	0.626276	0.979117	0.94741	0.752996	0.632718	0.965426	0.911208	0.848941	0.82992	0.666588	0.776821
TCGA-55-6975-11A-01R-1949-07	0.70932	0.806941	0.949879	0.834433	0.888278	0.874317	1.08656	0.995206	0.857589	0.892361	0.709504	0.943528	0.772799	1.03932	0.830204	0.961072	1.05308	0.621836	0.987555	0.91946	0.747183	0.724633	0.988633	0.879911	0.838849	0.816814	0.646805	0.796398
TCGA-49-6742-11A-01R-1858-07	0.6229	0.735842	0.846243	0.832937	0.900836	0.875293	1.07587	0.946189	0.813774	0.854538	0.672233	0.939816	0.689814	1.04319	0.801195	0.807316	1.0267	0.659424	0.97566	0.940547	0.695807	0.554162	0.933536	0.850188	0.80999	0.79659	0.632202	0.804237
TCGA-38-4632-11A-01R-1755-07	0.723939	0.862389	1.01789	0.897713	0.921132	0.88936	1.10822	0.993135	0.84322	0.937513	0.681139	0.967016	0.789841	1.04511	0.905847	0.927074	1.12451	0.679931	1.0141	0.947759	0.818196	0.776333	0.982234	0.972967	0.909895	0.840893	0.634471	0.808198
TCGA-44-3918-01A-01R-A278-07	0.700243	0.95798	0.958223	0.747196	0.852698	0.890777	1.0605	0.858624	0.746688	0.833969	0.582418	0.88579	0.768805	0.910615	0.680836	0.705644	1.0128	0.633007	0.801984	0.912709	0.611067	0.476668	0.831114	0.920388	0.742297	0.75892	0.617662	0.816975
TCGA-73-4670-01A-01R-1206-07	0.596706	0.878823	0.838422	0.798012	0.891422	0.979452	1.06019	0.917742	0.738825	0.800513	0.505292	0.873643	0.607655	0.921244	0.713888	0.685022	0.963154	0.616301	0.917788	0.844566	0.66304	0.712969	0.879044	0.862158	0.748375	0.766893	0.595511	0.774178
TCGA-86-8280-01A-11R-2287-07	0.791626	0.852632	0.991343	0.848536	0.899413	0.928364	1.09607	0.923613	0.768151	0.908393	0.616038	0.906882	0.788746	0.992519	0.781552	0.790236	1.04504	0.638001	0.977849	0.910161	0.701538	0.525361	0.939177	0.949317	0.858564	0.829546	0.658358	0.803808
TCGA-44-6776-01A-11R-1858-07	0.638847	0.742989	0.88637	0.755847	0.86201	0.915471	1.05532	0.881662	0.74694	0.811476	0.588029	0.890783	0.611224	0.943155	0.64145	0.73179	0.879731	0.560888	0.915999	0.835482	0.637652	0.473886	0.859651	0.762595	0.771874	0.742711	0.567694	0.794092
TCGA-55-A491-01A-11R-A24H-07	0.780468	0.828289	0.934417	0.752846	0.908816	0.954825	1.07221	0.911189	0.744164	0.864484	0.536896	0.859131	0.76387	1.00415	0.751542	0.717995	1.02323	0.638495	0.966596	0.877684	0.699954	0.478635	0.923732	0.920174	0.812797	0.803753	0.649576	0.776784
TCGA-44-2668-01A-01R-A278-07	0.615894	1.01319	0.943731	0.816639	0.891317	0.915069	1.09367	0.933484	0.775943	0.906636	0.474367	0.916981	0.705193	0.933797	0.766387	0.655336	1.06009	0.645301	0.908663	0.922843	0.717918	0.716603	0.948192	0.981587	0.813322	0.824025	0.678243	0.827125
TCGA-05-5425-01A-02R-1628-07	0.762592	0.968517	1.02226	0.819701	0.925361	0.94848	1.09225	0.952979	0.795383	0.884422	0.600455	0.939592	0.785524	0.97617	0.848909	0.782428	1.07221	0.67067	0.977664	0.921773	0.757466	0.689671	0.938918	0.963161	0.852665	0.847001	0.641577	0.857988
TCGA-78-8662-01A-11R-2403-07	0.501737	0.800935	0.846522	0.696058	0.859638	0.917493	1.03856	0.854573	0.700155	0.778047	0.578415	0.858784	0.541132	0.915141	0.563559	0.627001	0.834708	0.572927	0.923075	0.847648	0.636589	0.395719	0.854239	0.721991	0.710207	0.727153	0.552812	0.780607
TCGA-S2-AA1A-01A-12R-A39D-07	0.940497	0.827866	1.02005	0.78458	0.889911	0.937148	1.11228	0.909266	0.724073	0.916861	0.669194	0.859498	0.907442	0.920655	0.762035	0.77058	1.05881	0.632827	0.96341	0.899634	0.704336	0.463585	0.923896	0.914076	0.831488	0.84452	0.695728	0.809485
TCGA-55-A494-01A-11R-A24X-07	0.187415	0.677168	0.768829	0.662517	0.808388	0.950526	1.00901	0.784577	0.640337	0.705432	0.38394	0.760464	0.301831	0.915574	0.526268	0.471817	0.71814	0.575011	0.905996	0.784815	0.526156	0.395852	0.867084	0.668806	0.687352	0.68697	0.606202	0.733462
TCGA-50-6592-01A-11R-1755-07	0.69992	0.934464	0.997169	0.805436	0.895839	0.950337	1.09011	0.948981	0.777833	0.872096	0.544434	0.938567	0.742055	0.940656	0.779598	0.751266	1.07617	0.618708	0.954093	0.906502	0.743043	0.574397	0.953748	0.951048	0.826691	0.839024	0.663773	0.838369
TCGA-95-8039-01A-11R-2241-07	0.71939	0.880182	0.97774	0.847689	0.904388	0.950617	1.10448	0.948397	0.79915	0.897841	0.578164	0.901392	0.706294	0.969626	0.77173	0.771939	1.03573	0.614869	0.973145	0.920741	0.658354	0.504574	0.921812	0.918027	0.819321	0.819424	0.637757	0.814468
TCGA-50-8459-01A-11R-2326-07	0.840648	0.830665	0.927296	0.882222	0.898121	0.993311	1.11376	0.955481	0.845199	0.905776	0.5967	0.921395	0.8149	1.00854	0.896332	0.798239	1.09652	0.706269	0.99319	0.947933	0.740291	0.555758	0.954982	1.01944	0.879286	0.859871	0.641558	0.783172
TCGA-55-8507-01A-11R-2403-07	0.561819	0.827258	0.857226	0.764826	0.847902	0.943183	1.04687	0.923238	0.805027	0.809994	0.508995	0.881935	0.610334	0.979317	0.737923	0.691153	0.969121	0.647547	0.936073	0.894694	0.633529	0.584022	0.959944	0.878768	0.75003	0.746602	0.626796	0.795208
TCGA-50-5939-01A-11R-1628-07	0.805874	0.921535	0.904899	0.835375	0.905828	0.944956	1.09222	0.968356	0.836638	0.900777	0.636358	0.934933	0.796275	0.964015	0.830806	0.800324	1.04372	0.734454	0.962666	0.914478	0.771564	0.697496	0.945082	1.0083	0.832178	0.83679	0.644492	0.850562
TCGA-49-AARO-01A-12R-A41B-07	0.785395	0.878227	0.987293	0.845175	0.89591	0.963231	1.09346	0.927238	0.732445	0.907488	0.603786	0.893005	0.771929	0.989926	0.801532	0.657166	1.09172	0.682113	0.995013	0.911544	0.732141	0.565653	0.925764	0.994582	0.818867	0.804153	0.621468	0.761177
TCGA-38-4631-01A-01R-1755-07	0.64225	0.907477	0.932944	0.784299	0.867468	0.967849	1.03637	0.911284	0.749638	0.77037	0.484368	0.896555	0.656675	0.937523	0.712126	0.649565	0.951604	0.646204	0.963271	0.860106	0.628935	0.680174	0.934882	0.820236	0.721729	0.766208	0.632121	0.765355
TCGA-NJ-A55R-01A-11R-A262-07	0.749273	0.756928	0.807835	0.739633	0.860161	0.962811	1.03273	0.835665	0.789565	0.763048	0.498341	0.801904	0.698688	0.902646	0.651334	0.628875	0.874143	0.600659	0.943497	0.840035	0.596326	0.44442	0.873907	0.729248	0.728408	0.721015	0.627716	0.702208
TCGA-53-7624-01A-11R-2066-07	0.544384	0.908898	0.889551	0.752541	0.881944	0.893329	1.06825	0.862504	0.800652	0.849173	0.417869	0.870577	0.608029	0.924023	0.671903	0.512632	0.918679	0.585485	0.888406	0.86708	0.696058	0.395115	0.882941	0.821365	0.742802	0.743792	0.507734	0.80477
TCGA-38-4630-01A-01R-1206-07	0.514456	0.880411	0.886473	0.710003	0.903186	0.914764	1.02626	0.83026	0.731174	0.77673	0.479546	0.867597	0.526969	0.877099	0.628331	0.595007	0.883857	0.678083	0.84456	0.851452	0.624244	0.304958	0.944473	0.876191	0.722441	0.697363	0.538422	0.746621
TCGA-64-5778-01A-01R-1628-07	0.840899	0.94678	1.06497	0.791271	0.902184	0.907944	1.0828	0.849874	0.758763	0.9279	0.581323	0.876068	0.812989	0.939059	0.735685	0.677558	1.04202	0.585011	0.936976	0.862902	0.683921	0.510324	0.884247	0.874213	0.845288	0.804217	0.647161	0.845135
TCGA-MP-A4TI-01A-21R-A24X-07	0.784056	0.996199	1.05687	0.868279	0.942067	0.955051	1.11799	0.971004	0.849306	0.975357	0.611711	0.941066	0.822515	0.962576	0.861497	0.781145	1.13379	0.705767	0.983335	0.956714	0.796511	0.597982	0.939712	1.06204	0.868521	0.874909	0.620331	0.840356
TCGA-97-8176-01A-11R-2403-07	0.629184	0.853092	0.87885	0.806543	0.872585	0.937132	1.0713	0.897012	0.772361	0.818518	0.504034	0.911855	0.620064	0.973011	0.76336	0.661409	0.992275	0.621485	0.96144	0.85074	0.645965	0.69892	0.923317	0.865619	0.758526	0.776828	0.624708	0.806305
TCGA-55-6981-01A-11R-1949-07	0.752795	0.813454	0.858406	0.79838	0.873388	0.92638	1.07035	0.944371	0.7586	0.850304	0.564092	0.894759	0.723631	0.971971	0.736225	0.799759	0.960849	0.708709	0.962754	0.861191	0.660506	0.520672	0.918322	0.880834	0.81091	0.772622	0.654521	0.814506
TCGA-55-8299-01A-11R-2287-07	0.803518	0.943456	1.05719	0.84564	0.941851	0.939624	1.10683	0.971644	0.811986	0.947554	0.599566	0.924872	0.798655	0.976183	0.855201	0.84337	1.08829	0.680982	0.97603	0.930207	0.797269	0.675584	0.985233	0.973228	0.855579	0.855039	0.67509	0.872574
TCGA-55-A4DG-01A-11R-A24H-07	0.804916	0.782409	0.927776	0.745393	0.889034	0.917898	1.08326	0.876253	0.741209	0.83887	0.585376	0.885314	0.789387	0.943412	0.700991	0.714641	0.98395	0.623738	0.930027	0.850003	0.619656	0.368088	0.890885	0.757129	0.776294	0.740796	0.597955	0.765173
TCGA-55-8087-01A-11R-2241-07	0.479936	0.59324	0.811413	0.77791	0.864021	0.927692	1.07288	0.818572	0.727618	0.757263	0.520508	0.842796	0.536768	0.934315	0.668562	0.663811	0.942838	0.539192	0.924291	0.880924	0.551646	0.422255	0.889543	0.813177	0.793494	0.7162	0.606006	0.68619
TCGA-97-7546-01A-11R-2039-07	0.78241	0.855299	0.942662	0.830304	0.902383	0.903016	1.08891	0.930668	0.78916	0.885831	0.659333	0.900767	0.76745	0.963318	0.771363	0.803712	1.03173	0.69937	0.950122	0.918513	0.716767	0.578989	0.929757	0.92136	0.850517	0.822855	0.63712	0.827538
TCGA-86-6562-01A-11R-1755-07	0.668017	0.860666	0.873907	0.772121	0.887439	0.934819	1.09085	0.980329	0.797487	0.857691	0.591825	0.913368	0.684666	0.965902	0.784351	0.86395	0.980147	0.686286	0.951449	0.893032	0.698031	0.617718	0.915859	0.908528	0.775371	0.808236	0.635228	0.840543
TCGA-95-7947-01A-11R-2187-07	0.732773	0.902227	0.944047	0.74624	0.912221	0.898378	1.04482	0.898203	0.786434	0.848758	0.538123	0.884848	0.738764	0.971623	0.689583	0.689187	0.976356	0.683817	0.957555	0.877111	0.661811	0.550202	0.909254	0.8496	0.762608	0.76452	0.655839	0.810145
TCGA-97-A4LX-01A-11R-A24X-07	0.901132	0.904656	1.02813	0.841868	0.914167	0.968185	1.09454	0.962065	0.822911	0.978015	0.599591	0.929022	0.888134	0.964527	0.811957	0.764608	1.10018	0.699857	0.97495	0.928967	0.744122	0.534103	0.924803	1.02016	0.870739	0.859461	0.66941	0.778353
TCGA-05-4415-01A-22R-1858-07	0.599994	0.933039	0.925764	0.746398	0.865953	0.932689	1.05692	0.898668	0.863465	0.826761	0.513649	0.943149	0.596598	0.908379	0.677057	0.648669	0.967689	0.68106	0.909808	0.869973	0.66072	0.587283	0.908743	0.865722	0.758963	0.760435	0.600974	0.854867
TCGA-49-4488-01A-01R-1755-07	0.735434	0.892303	0.969387	0.851326	0.927925	1.01531	1.08136	0.892618	0.722384	0.847727	0.546601	0.89321	0.713229	0.956586	0.725461	0.718278	1.00757	0.663122	0.981633	0.866291	0.694908	0.547701	0.872377	0.899463	0.836377	0.7972	0.657227	0.793309
TCGA-62-A470-01A-11R-A24H-07	0.528824	0.804845	0.847878	0.745956	0.863355	0.961463	1.03059	0.866956	0.768836	0.793957	0.603139	0.891639	0.581173	0.950653	0.690288	0.681827	0.936511	0.624822	0.913496	0.840173	0.576368	0.486602	0.883215	0.83787	0.76347	0.69964	0.627461	0.761948
TCGA-05-4432-01A-01R-1206-07	0.752162	0.894086	0.945322	0.789764	0.867059	1.01257	1.0643	0.919953	0.80189	0.869948	0.539215	0.885895	0.748431	1.00867	0.758321	0.757757	1.01169	0.690827	0.9758	0.917653	0.683227	0.60291	0.939365	0.925557	0.797582	0.795731	0.686964	0.825002
TCGA-44-2668-01A-01R-0946-07	0.69544	1.00506	0.992766	0.852716	0.926289	0.96143	1.10989	0.972673	0.823609	0.935147	0.527116	0.940924	0.746838	0.969371	0.822666	0.753632	1.08921	0.669793	0.960288	0.937974	0.796186	0.747751	0.982123	1.00056	0.850544	0.854266	0.675808	0.832622
TCGA-86-8674-01A-21R-2403-07	0.595109	0.748452	0.854319	0.725252	0.851974	0.968847	1.01709	0.821653	0.727947	0.731288	0.535496	0.794218	0.530442	0.910554	0.6087	0.531047	0.840813	0.549148	0.887357	0.822531	0.580839	0.564563	0.84005	0.681615	0.70527	0.731678	0.633518	0.748237
TCGA-MP-A4SV-01A-11R-A24X-07	0.722395	0.952114	1.00076	0.793612	0.882403	0.999501	1.08812	0.892476	0.790926	0.906809	0.564175	0.853239	0.765807	0.954772	0.711277	0.691806	1.03388	0.67398	0.942759	0.879271	0.693361	0.444302	0.899643	0.907171	0.785182	0.799487	0.582158	0.796939
TCGA-78-7536-01A-11R-2066-07	0.551947	0.932527	0.933302	0.767503	0.875673	0.984495	1.04423	0.834516	0.740578	0.831682	0.492487	0.852122	0.613797	1.04805	0.701928	0.622253	1.00582	0.66734	0.915071	0.886953	0.614885	0.488297	0.875086	0.886024	0.710936	0.736288	0.568285	0.786248
TCGA-78-7159-01A-11R-2039-07	0.690986	0.860716	0.919167	0.793378	0.867308	0.988025	1.06123	0.920917	0.72375	0.798805	0.470957	0.871589	0.682704	0.965876	0.69928	0.631328	0.969587	0.606143	0.921646	0.863405	0.742555	0.618499	0.932595	0.842443	0.704647	0.741441	0.64655	0.845566
TCGA-95-7039-01A-11R-1949-07	0.621357	0.853378	0.911524	0.75606	0.889725	1.00877	1.09843	0.86681	0.724107	0.848806	0.569037	0.872928	0.63898	0.935633	0.680572	0.728486	0.928712	0.633138	0.942132	0.907299	0.704548	0.420252	0.863212	0.812314	0.814823	0.777422	0.618041	0.810525
TCGA-38-7271-01A-11R-2039-07	1.00658	0.950355	1.06776	0.874341	0.915395	0.939748	1.11716	0.952818	0.822082	0.958848	0.695661	0.937561	0.998233	0.971511	0.869475	0.888965	1.10091	0.74775	1.01874	0.952955	0.756862	0.588034	0.942321	1.00135	0.9058	0.884788	0.694018	0.874866
TCGA-44-2662-01B-02R-A277-07	0.321917	0.851272	0.583449	0.70439	0.695187	0.712742	0.979541	0.88608	0.74991	0.764515	0.566223	0.757018	0.525288	0.914058	0.571426	0.555387	0.924567	0.538739	0.739844	0.759008	0.492039	0.458637	0.789831	0.878063	0.636656	0.623455	0.481576	0.753972
TCGA-05-5429-01A-01R-1628-07	0.636521	0.850658	0.896369	0.737599	0.880247	0.930748	1.05612	0.924105	0.734376	0.793805	0.545845	0.89712	0.621751	0.958422	0.716369	0.702171	0.93317	0.618347	0.937695	0.858636	0.661921	0.554635	0.916736	0.782522	0.76208	0.767951	0.711779	0.821044
TCGA-99-AA5R-01A-11R-A39D-07	0.898528	0.870554	1.0382	0.824622	0.907063	0.928901	1.09811	0.917812	0.780779	0.97093	0.680405	0.907049	0.891005	0.967167	0.797855	0.817929	1.07642	0.69925	0.986882	0.92666	0.771671	0.519835	0.965497	0.949151	0.855272	0.853984	0.647941	0.813448
TCGA-55-6984-01A-11R-1949-07	0.779694	0.85444	0.903407	0.790682	0.876495	0.961119	1.07524	0.912682	0.72677	0.826009	0.579038	0.843422	0.746329	0.929634	0.70261	0.632375	0.953005	0.655169	0.937303	0.870989	0.635577	0.63582	0.911831	0.809308	0.759229	0.780903	0.717391	0.83712
TCGA-93-A4JQ-01A-11R-A24X-07	0.896386	0.9305	1.0102	0.788364	0.883362	0.952351	1.10808	0.909951	0.798359	0.895002	0.582537	0.870036	0.896204	0.946184	0.731259	0.693932	1.04952	0.741056	0.961048	0.899684	0.705416	0.430717	0.928956	0.93792	0.821572	0.853304	0.642973	0.813071
TCGA-55-7816-01A-11R-2170-07	0.622074	0.744855	0.945033	0.790096	0.899702	0.869505	1.0954	0.913766	0.811521	0.919943	0.53592	0.935436	0.717004	1.06657	0.835619	0.771133	1.08165	0.61988	0.998533	0.966903	0.743405	0.536342	0.949144	0.931518	0.88544	0.835841	0.563579	0.774533
TCGA-55-A48X-01A-11R-A24H-07	0.932933	0.866818	0.99042	0.799005	0.887314	0.930755	1.09565	0.898214	0.756812	0.877431	0.593432	0.885166	0.903827	0.985088	0.741604	0.760006	1.02732	0.665438	0.951367	0.901471	0.657871	0.543364	0.909258	0.881746	0.830538	0.810518	0.599884	0.78112
TCGA-97-A4M1-01A-11R-A24X-07	0.566562	0.663126	0.912379	0.807926	0.895424	0.939266	1.07416	0.891222	0.760993	0.871488	0.591755	0.907775	0.605205	0.994874	0.792075	0.811917	1.00863	0.54279	0.96458	0.893586	0.687977	0.529183	0.939644	0.853695	0.800283	0.768507	0.561687	0.737533
TCGA-J2-8192-01A-11R-2241-07	0.694565	0.837985	0.92057	0.842901	0.902017	0.930242	1.11302	0.985006	0.801778	0.902844	0.569375	0.917148	0.730711	1.00443	0.800687	0.793328	1.06521	0.67378	0.966678	0.935494	0.667798	0.573658	0.948762	0.978871	0.819087	0.837174	0.634279	0.815873
TCGA-91-6836-01A-21R-1858-07	0.630486	0.926074	0.88767	0.763929	0.892479	0.942134	1.05545	0.911097	0.736061	0.812985	0.481725	0.873034	0.618149	0.921039	0.67839	0.718007	0.925173	0.660236	0.912502	0.81675	0.698849	0.536454	0.897327	0.861899	0.753876	0.751373	0.541816	0.829008
TCGA-49-4494-01A-01R-1206-07	0.6677	0.91535	0.981008	0.845393	0.864394	0.957958	1.07671	0.912218	0.75516	0.876441	0.481879	0.902537	0.612666	0.949624	0.757612	0.69226	0.993818	0.663232	0.965224	0.866939	0.679336	0.521928	0.867939	0.882845	0.794814	0.785439	0.641861	0.83366
TCGA-55-A48Y-01A-11R-A24H-07	0.709047	0.880928	0.915211	0.770003	0.872306	0.970668	1.07186	0.917505	0.782225	0.833581	0.519536	0.881797	0.710509	0.894139	0.750887	0.688246	0.979405	0.634429	0.9235	0.876761	0.68659	0.549858	0.917873	0.856794	0.784073	0.799332	0.592983	0.814945
TCGA-97-7937-01A-11R-2170-07	0.488756	0.744204	0.800424	0.746327	0.885583	0.973974	1.08631	0.897229	0.747267	0.755211	0.481015	0.824492	0.594602	0.960096	0.637046	0.636437	0.916733	0.617468	0.904989	0.834652	0.573748	0.405139	0.857541	0.82232	0.747764	0.694622	0.568675	0.75346
TCGA-44-A47A-01A-21R-A24H-07	0.597532	0.88998	0.908193	0.814081	0.922521	0.963488	1.10363	0.935553	0.774726	0.865684	0.541263	0.865916	0.671835	0.992345	0.780474	0.682292	1.02186	0.642424	0.953391	0.884283	0.629324	0.524719	0.910277	0.903564	0.810409	0.784679	0.666995	0.779656
TCGA-44-6775-01C-02R-A277-07	0.581992	0.831858	0.618116	0.704261	0.722936	0.633822	0.99147	0.830555	0.68375	0.760476	0.624722	0.724899	0.687167	0.885612	0.545187	0.609992	0.837053	0.589483	0.719584	0.802388	0.479595	0.337577	0.784005	0.800347	0.648843	0.632638	0.447481	0.806158
TCGA-86-A4P8-01A-11R-A24X-07	0.698288	0.823372	1.01224	0.836807	0.893491	0.907516	1.10968	0.929881	0.803793	0.985081	0.71271	0.928405	0.778374	1.00718	0.798235	0.830614	1.10858	0.641465	0.990331	0.944356	0.756458	0.514929	0.947886	0.926676	0.856886	0.82948	0.618926	0.788272
TCGA-64-1679-01A-21R-2066-07	0.597186	0.837865	0.822349	0.834365	0.904904	0.952058	1.08656	0.985772	0.790595	0.849253	0.467369	0.892984	0.641101	0.96254	0.771796	0.697842	1.0319	0.723175	0.977268	0.918	0.70599	0.563963	0.941509	0.968784	0.818401	0.80061	0.60599	0.804222
TCGA-55-8085-01A-11R-2241-07	0.780334	0.936893	1.00224	0.801989	0.884133	0.942001	1.07619	0.895182	0.756884	0.847865	0.504982	0.878171	0.781138	0.930228	0.739801	0.655178	1.04754	0.63129	0.950508	0.896905	0.695073	0.527164	0.90795	0.904955	0.776076	0.802596	0.608324	0.814038
TCGA-55-A490-01A-11R-A466-07	0.636192	0.799244	0.902037	0.790604	0.870003	1.01173	1.05189	0.953129	0.765743	0.831013	0.51847	0.883642	0.66061	0.903398	0.754207	0.696213	1.04087	0.694191	0.971919	0.891133	0.681891	0.473334	0.899943	0.916444	0.781102	0.749604	0.604509	0.762393
TCGA-64-1680-01A-02R-0946-07	0.558465	0.810429	0.878604	0.798698	0.882924	0.8875	1.06007	0.856715	0.748035	0.841671	0.562743	0.856641	0.571932	1.00503	0.663817	0.738759	0.912941	0.536917	0.921503	0.857805	0.64199	0.510187	0.882651	0.761	0.756555	0.740811	0.642322	0.787513
TCGA-49-4514-01A-21R-1858-07	0.783103	0.909694	0.996076	0.802378	0.888534	0.981222	1.06522	0.885327	0.736108	0.845159	0.517813	0.882569	0.716578	0.906248	0.69979	0.623892	0.961392	0.636801	0.968249	0.855333	0.695605	0.576611	0.898005	0.789734	0.764655	0.814104	0.680966	0.847084
TCGA-55-7994-01A-11R-2187-07	0.750201	0.949126	1.01377	0.810152	0.862763	0.937298	1.08345	0.889502	0.796619	0.935079	0.541218	0.882924	0.809163	0.950657	0.744246	0.660184	1.0607	0.629688	0.961024	0.896703	0.709894	0.473821	0.90485	0.946597	0.843937	0.794413	0.643781	0.789022
TCGA-44-2666-01A-01R-0946-07	0.613904	0.784389	0.8576	0.746569	0.890661	0.89993	1.0587	0.926809	0.777675	0.803565	0.554505	0.884784	0.659674	0.980343	0.718417	0.829575	0.923492	0.600502	0.918621	0.84383	0.655933	0.488079	0.899937	0.806085	0.749355	0.763162	0.562845	0.818289
TCGA-44-2665-01A-01R-0946-07	0.54698	0.851133	0.873716	0.825091	0.947239	0.928121	1.09839	0.960412	0.79579	0.907154	0.499053	0.923293	0.584499	0.96224	0.802377	0.707432	1.06368	0.689435	0.940176	0.893739	0.695271	0.559185	0.930772	0.966356	0.827023	0.793746	0.621456	0.795875
TCGA-50-6590-01A-12R-1858-07	0.821372	0.944915	0.981393	0.780393	0.90666	0.954851	1.10046	0.932471	0.756786	0.905327	0.514804	0.918764	0.824499	0.910942	0.777812	0.644271	1.09006	0.729394	0.929053	0.908481	0.735145	0.436248	0.883425	1.01211	0.814788	0.82932	0.591662	0.773412
TCGA-MP-A5C7-01A-11R-A262-07	0.477633	0.730977	0.81317	0.680813	0.824449	0.940811	1.02253	0.807392	0.615903	0.709723	0.463931	0.784517	0.445204	0.870167	0.538482	0.607392	0.81402	0.524369	0.880289	0.78854	0.616322	0.341297	0.860203	0.702627	0.688491	0.660711	0.578017	0.723206
TCGA-67-6216-01A-11R-1755-07	0.78379	0.851312	0.940961	0.847084	0.899745	0.935854	1.07431	0.926534	0.778895	0.884967	0.601241	0.878447	0.779964	0.979061	0.793672	0.760297	1.03706	0.655668	0.993693	0.894684	0.661967	0.552365	0.923438	0.903953	0.803039	0.78693	0.608635	0.819446
TCGA-50-5936-01A-11R-1628-07	0.71963	0.862191	0.892666	0.804747	0.912703	0.900217	1.08504	0.934993	0.859362	0.861055	0.515847	0.929946	0.687231	0.954062	0.792839	0.743637	1.01492	0.683288	0.970166	0.890025	0.700277	0.624917	0.920166	0.939881	0.808846	0.808446	0.635937	0.839241
TCGA-75-7027-01A-11R-1949-07	0.61214	0.870251	0.873981	0.763128	0.8775	0.942131	1.08014	0.894263	0.805184	0.80335	0.510494	0.861291	0.616369	0.921693	0.713318	0.641316	0.92477	0.634032	0.9231	0.859481	0.657654	0.519113	0.899857	0.812639	0.73984	0.754074	0.606939	0.832382
TCGA-97-8172-01A-11R-2287-07	0.89815	0.807806	0.992569	0.824882	0.880176	0.960028	1.10133	0.903587	0.788912	0.90632	0.559037	0.872425	0.884865	0.967188	0.764584	0.80129	1.06439	0.656544	0.96524	0.921483	0.680873	0.454694	0.899939	0.92712	0.849214	0.821978	0.632322	0.757503
TCGA-44-8119-01A-11R-2241-07	0.685206	0.893619	0.945809	0.815433	0.887078	1.01946	1.07386	0.947649	0.775465	0.853395	0.579788	0.891005	0.662635	0.978127	0.740851	0.740226	1.02076	0.689984	0.9513	0.912315	0.698636	0.556142	0.93749	0.940942	0.776185	0.793687	0.685902	0.833566
TCGA-80-5611-01A-01R-1628-07	0.62863	0.901252	0.937466	0.785204	0.902645	0.950151	1.06616	0.920818	0.781435	0.879801	0.490286	0.932661	0.701254	0.971587	0.791475	0.744327	1.07215	0.701225	0.960713	0.891651	0.685959	0.545416	0.94523	0.960084	0.785028	0.785573	0.591437	0.789398
TCGA-69-7979-01A-11R-2187-07	0.507798	0.773128	0.830972	0.772114	0.862906	0.966165	1.05483	0.876033	0.707321	0.812152	0.482453	0.872054	0.547543	0.935605	0.657518	0.669542	0.921645	0.537795	0.913136	0.849301	0.658906	0.463459	0.887269	0.827755	0.748275	0.721019	0.561094	0.776573
TCGA-38-4628-01A-01R-1206-07	0.529145	0.764797	0.839005	0.79432	0.915217	0.970129	1.0689	0.975452	0.762113	0.787688	0.469866	0.939827	0.617528	1.00981	0.794416	0.754162	0.990172	0.665382	0.990786	0.870157	0.65106	0.556626	0.924756	0.894627	0.814286	0.800768	0.658101	0.776702
TCGA-55-8206-01A-11R-2241-07	0.743	0.770024	0.901089	0.863744	0.880647	0.918126	1.09645	0.911269	0.868833	0.87259	0.654802	0.895607	0.76843	1.00544	0.840515	0.890421	1.06905	0.64298	1.00333	0.927591	0.688905	0.642091	0.949765	0.912659	0.870469	0.814775	0.614128	0.745643
TCGA-55-A4DF-01A-11R-A24H-07	0.716746	0.960551	0.981936	0.84458	0.930691	0.964159	1.08347	0.855851	0.786111	0.87154	0.484443	0.877122	0.78136	1.00122	0.732933	0.602889	1.0428	0.670231	0.918158	0.911582	0.688286	0.394684	0.91788	0.853894	0.761925	0.78515	0.605753	0.804258
TCGA-38-A44F-01A-11R-A24H-07	0.882753	0.830992	0.99497	0.844097	0.897695	0.959937	1.10899	0.945747	0.792784	0.905882	0.663115	0.881559	0.830841	0.995856	0.821024	0.751302	1.05783	0.660342	0.967892	0.926667	0.727436	0.624155	0.946851	0.963952	0.846567	0.833906	0.688725	0.794689
TCGA-55-6975-01A-11R-1949-07	0.721739	0.895864	0.900415	0.727735	0.886743	0.967272	1.09167	0.949997	0.824402	0.816046	0.577527	0.887684	0.690853	0.902305	0.736925	0.688319	0.956563	0.710465	0.938364	0.885418	0.70681	0.580686	0.907109	0.846216	0.744334	0.796172	0.634213	0.834074
TCGA-35-4122-01A-01R-1107-07	0.775505	0.973009	1.0375	0.818155	0.905818	0.91195	1.08465	0.953862	0.836464	0.920373	0.521746	0.948011	0.779994	0.96158	0.873569	0.820458	1.1147	0.655581	0.981304	0.916921	0.808839	0.612451	0.933451	1.00842	0.887282	0.873479	0.643672	0.829604
TCGA-44-7669-01A-21R-2066-07	0.694984	0.942825	0.931328	0.777012	0.865245	0.941384	1.04368	0.945119	0.856833	0.839445	0.612544	0.910807	0.735908	1.01399	0.758977	0.762815	1.00624	0.714386	0.917166	0.927485	0.652841	0.552964	0.920945	0.916156	0.796474	0.747045	0.59471	0.83987
TCGA-35-4123-01A-01R-1107-07	0.731566	0.975339	1.05926	0.841139	0.926668	0.963706	1.09522	0.951672	0.804227	0.936513	0.561202	0.915011	0.786778	0.945763	0.785831	0.837176	1.09977	0.689002	0.95681	0.913745	0.803143	0.525568	0.896896	1.00929	0.861464	0.861356	0.643296	0.829533
TCGA-86-8671-01A-11R-2403-07	0.952583	0.91168	1.07064	0.84367	0.933583	0.959565	1.10881	0.96027	0.81137	0.979721	0.557392	0.899449	0.93882	0.973113	0.843018	0.803968	1.12367	0.723557	1.01722	0.957647	0.771352	0.553362	0.953013	1.00894	0.901513	0.887518	0.699662	0.817666
TCGA-44-A4SS-01A-11R-A24X-07	0.703232	0.923639	1.01126	0.746056	0.888723	0.945645	1.10207	0.963615	0.803454	0.905783	0.586753	0.91851	0.715299	0.949581	0.808657	0.715372	1.04808	0.634886	0.960233	0.897022	0.774605	0.476263	0.950633	0.99143	0.803473	0.820963	0.641398	0.820448
TCGA-05-4244-01A-01R-1107-07	0.526044	0.873609	0.913924	0.836417	0.893355	0.913593	1.07987	0.960214	0.698309	0.862992	0.567449	0.907412	0.595533	0.989966	0.72482	0.771374	1.03072	0.573169	0.958844	0.86962	0.630997	0.540201	0.912149	0.9332	0.796183	0.764142	0.589243	0.781935
TCGA-NJ-A7XG-01A-12R-A39D-07	0.513599	0.711616	0.80425	0.764399	0.890203	0.910046	1.04827	0.823078	0.683905	0.803717	0.519884	0.765278	0.45725	0.94079	0.567374	0.628855	0.873345	0.47623	0.891607	0.815949	0.567018	0.432812	0.83911	0.658243	0.716106	0.703811	0.601429	0.736718
TCGA-05-4384-01A-01R-1755-07	0.578579	0.760188	0.869474	0.822564	0.864332	0.948895	1.083	0.929477	0.767431	0.877953	0.601594	0.916381	0.628089	0.98078	0.751024	0.786285	1.00436	0.587211	0.964043	0.871665	0.66979	0.61805	0.91901	0.910096	0.802496	0.768366	0.614324	0.775909
TCGA-62-8397-01A-11R-2326-07	0.650573	0.696635	0.857272	0.797536	0.891498	0.936308	1.05872	0.909231	0.764445	0.832373	0.576981	0.906471	0.693126	0.989706	0.736155	0.694746	1.01848	0.591127	0.968325	0.882905	0.604407	0.490322	0.939157	0.851751	0.801182	0.758726	0.652289	0.738661
TCGA-64-1678-01A-01R-0946-07	0.593809	0.8589	0.916543	0.687009	0.820983	0.920091	0.992545	0.742106	0.66127	0.706996	0.396542	0.819701	0.546662	0.903537	0.556371	0.486216	0.840526	0.6168	0.920484	0.803005	0.685305	0.374644	0.828086	0.683192	0.651605	0.658944	0.570008	0.778932
TCGA-91-8499-01A-11R-2403-07	0.63542	0.888233	0.980068	0.730506	0.87418	0.913378	1.03661	0.830469	0.740473	0.800963	0.527692	0.895129	0.619922	0.973759	0.702662	0.613452	0.965355	0.637836	0.912576	0.902406	0.6603	0.382768	0.919215	0.855002	0.807109	0.762579	0.576468	0.850355
TCGA-44-5644-01A-21R-2039-07	0.496567	0.779585	0.826183	0.690156	0.819226	0.983756	1.00697	0.828279	0.684025	0.714597	0.534946	0.834587	0.46594	0.871768	0.52834	0.507945	0.850121	0.59846	0.892962	0.818763	0.580754	0.592855	0.862697	0.73267	0.703522	0.665122	0.652095	0.740607
TCGA-50-5935-01A-11R-1755-07	0.656461	0.843743	0.954265	0.817356	0.903469	0.940804	1.08822	0.910063	0.74412	0.886612	0.548698	0.884097	0.672089	0.9801	0.751242	0.697332	1.03419	0.655339	0.973813	0.891198	0.704444	0.509008	0.86347	0.88651	0.817676	0.821568	0.667137	0.80725
TCGA-99-8025-01A-11R-2241-07	0.674365	0.780034	0.864282	0.775726	0.874329	0.969444	1.06636	0.873225	0.703821	0.837525	0.558929	0.826034	0.664005	0.985061	0.675434	0.604017	0.933778	0.605377	0.928976	0.872137	0.626996	0.516819	0.881353	0.798427	0.776937	0.74602	0.646855	0.762303
TCGA-55-8301-01A-11R-2287-07	0.849298	0.959139	1.05166	0.821908	0.912704	0.938177	1.10983	0.959886	0.789835	0.931723	0.553979	0.908469	0.877229	0.967884	0.764713	0.761059	1.10068	0.714236	0.974327	0.911425	0.754134	0.470843	0.914427	0.966339	0.839147	0.837087	0.596046	0.806466
TCGA-78-7150-01A-21R-2039-07	0.522991	0.846189	0.867428	0.73014	0.870955	0.9629	1.0661	0.913288	0.796716	0.771065	0.423961	0.861311	0.492284	0.891148	0.643331	0.599473	0.892218	0.693822	0.913502	0.834782	0.648135	0.525073	0.895954	0.801587	0.760493	0.768095	0.606086	0.843977
TCGA-MP-A4T6-01A-32R-A262-07	0.675626	0.734366	0.929532	0.75978	0.877907	0.969255	1.05257	0.842795	0.686246	0.862644	0.534172	0.818936	0.682171	0.887018	0.706443	0.646553	0.953119	0.538301	0.936845	0.807466	0.569074	0.507319	0.879257	0.798888	0.761571	0.740815	0.618188	0.713123
TCGA-69-7761-01A-11R-2170-07	0.832419	0.976373	0.995649	0.796959	0.890452	0.968085	1.11481	0.97809	0.81274	0.928528	0.618692	0.882586	0.833707	0.935813	0.749157	0.678365	1.05397	0.669726	0.931118	0.912915	0.732771	0.632164	0.939472	0.94603	0.830915	0.850794	0.711497	0.838601
TCGA-55-8203-01A-11R-2241-07	0.834866	0.898555	0.9745	0.808162	0.862442	1.00419	1.09339	0.884119	0.740639	0.893904	0.474829	0.851889	0.807022	0.930867	0.7162	0.651601	1.00461	0.676004	0.943547	0.897127	0.635932	0.536968	0.877745	0.886114	0.757124	0.785241	0.680442	0.819963
TCGA-50-5930-01A-11R-1755-07	0.807922	0.901095	0.967757	0.76295	0.885732	0.931006	1.09273	0.885106	0.789315	0.847398	0.587676	0.903028	0.791114	0.962016	0.785247	0.72614	1.0352	0.723863	0.951651	0.869405	0.688902	0.62319	0.887019	0.903942	0.794036	0.823751	0.598646	0.809473
TCGA-50-5933-01A-11R-1755-07	0.573294	0.918846	0.926286	0.801992	0.909363	0.971418	1.10346	1.0158	0.847383	0.917498	0.572356	0.93374	0.721836	0.965792	0.80893	0.804962	1.07497	0.690513	0.941522	0.918135	0.772911	0.5343	0.915603	1.03389	0.857218	0.842294	0.614616	0.795338
TCGA-55-8512-01A-11R-2403-07	0.534516	0.665246	0.855334	0.780169	0.889675	0.937354	1.0473	0.898985	0.748824	0.814219	0.662254	0.860792	0.605327	0.99326	0.687793	0.731189	0.925956	0.5156	0.925199	0.875207	0.665452	0.720876	0.977427	0.818889	0.753424	0.736729	0.601511	0.712075
TCGA-83-5908-01A-21R-2287-07	0.717232	1.03242	1.06418	0.793939	0.924059	0.94289	1.10596	0.927189	0.75639	0.984654	0.585109	0.894458	0.777483	0.963893	0.71574	0.710719	1.04395	0.677017	0.968148	0.921281	0.79923	0.49851	0.932474	0.928824	0.821949	0.831539	0.663491	0.850971
TCGA-50-5066-02A-11R-2090-07	0.648957	0.875014	0.899298	0.74559	0.885459	0.953528	1.06937	0.947389	0.788175	0.829157	0.529933	0.860308	0.700983	0.998438	0.690847	0.666712	0.97906	0.615516	0.927019	0.880779	0.658092	0.453139	0.918163	0.861331	0.807093	0.755759	0.498166	0.816567
TCGA-NJ-A55A-01A-11R-A262-07	0.850554	0.812937	0.981009	0.808177	0.897104	0.906862	1.09674	0.877812	0.751756	0.892296	0.655057	0.853448	0.823611	0.989033	0.68959	0.80375	1.00642	0.632128	0.95434	0.921618	0.655641	0.512156	0.933488	0.875265	0.811686	0.784089	0.601985	0.814431
TCGA-69-7765-01A-11R-2170-07	0.753278	0.882567	0.942889	0.811148	0.90487	0.970503	1.10152	0.988423	0.817134	0.858496	0.56537	0.886627	0.767534	0.986126	0.777092	0.778691	1.01713	0.723207	0.94662	0.905726	0.717984	0.526235	0.923609	0.926728	0.825462	0.820064	0.597962	0.83325
TCGA-86-8076-01A-31R-2241-07	0.873206	0.869906	1.0287	0.829912	0.907188	0.946301	1.09618	0.940919	0.789462	0.916031	0.622658	0.880157	0.80237	0.983381	0.803011	0.785342	1.05054	0.663698	0.974646	0.913313	0.676508	0.653422	0.936837	0.917868	0.815982	0.836747	0.672249	0.83378
TCGA-93-7348-01A-21R-2039-07	0.777961	0.819906	0.908449	0.79787	0.91381	0.934315	1.08741	0.945385	0.747388	0.843009	0.66709	0.831882	0.748953	0.97405	0.721079	0.720111	0.976275	0.643783	0.948433	0.883663	0.648684	0.52592	0.913451	0.872511	0.790899	0.801819	0.684752	0.797295
TCGA-44-2666-01A-01R-A278-07	0.494631	0.781849	0.779061	0.672032	0.825394	0.838017	1.03262	0.861044	0.752788	0.750376	0.521197	0.813936	0.576262	0.956312	0.62285	0.746088	0.870936	0.549703	0.845816	0.795583	0.544044	0.360211	0.840852	0.772769	0.683491	0.702758	0.502081	0.791926
TCGA-97-7552-01A-11R-2039-07	0.950976	0.90616	1.05296	0.800316	0.912587	0.945595	1.1206	0.964706	0.810926	0.960978	0.616867	0.890402	0.921294	0.994107	0.789207	0.771216	1.05597	0.709422	0.968905	0.946664	0.741656	0.635119	0.944809	0.954414	0.856095	0.853887	0.703199	0.852365
TCGA-05-4427-01A-21R-1858-07	0.642077	0.9134	0.917562	0.81599	0.920333	0.976633	1.08213	0.961536	0.709787	0.869303	0.612053	0.898403	0.698368	0.947293	0.743664	0.736128	1.01872	0.651362	0.948978	0.898838	0.698996	0.47246	0.927395	0.93611	0.783709	0.780086	0.579535	0.818581
TCGA-55-8094-01A-11R-2241-07	0.42854	0.765018	0.804979	0.661575	0.864252	0.948529	0.997308	0.767744	0.716056	0.664373	0.454997	0.825528	0.382377	0.860547	0.519294	0.50125	0.74952	0.617491	0.956747	0.727021	0.599408	0.496163	0.89667	0.692845	0.655425	0.623642	0.636968	0.766534
TCGA-44-A47B-01A-11R-A24H-07	0.539333	0.879394	0.95515	0.774243	0.900083	0.980852	1.07185	0.898364	0.781967	0.872631	0.572603	0.863285	0.621677	0.939175	0.685907	0.700656	0.983775	0.602942	0.926994	0.885257	0.69719	0.367568	0.892966	0.874934	0.783461	0.749287	0.580752	0.764447
TCGA-L4-A4E5-01A-11R-A24X-07	0.59441	0.825199	0.872602	0.745154	0.849887	0.992432	1.04565	0.872711	0.670912	0.783289	0.497927	0.835501	0.614216	0.944311	0.631354	0.573533	0.912464	0.619144	0.951534	0.845678	0.594433	0.473072	0.875645	0.809404	0.748243	0.724103	0.565	0.793927
TCGA-55-7725-01A-11R-2170-07	0.773708	0.873306	0.979527	0.844356	0.90955	0.862768	1.09494	0.878003	0.807825	0.855037	0.63683	0.843152	0.795101	0.961785	0.729771	0.757872	1.01067	0.65998	0.887715	0.882004	0.706149	0.486147	0.893052	0.868789	0.792069	0.79299	0.607438	0.812289
TCGA-75-6207-01A-11R-1755-07	0.606963	0.848089	0.888224	0.76542	0.873376	0.925474	1.05254	0.949741	0.730192	0.84417	0.558593	0.910728	0.639358	0.951111	0.697698	0.666379	0.973212	0.567664	0.942194	0.840559	0.652805	0.538241	0.880844	0.864733	0.760497	0.765344	0.608047	0.772394
TCGA-71-6725-01A-11R-1858-07	0.530571	0.725755	0.731716	0.773	0.8486	0.914442	1.07854	0.87793	0.704778	0.766425	0.533397	0.82878	0.585744	0.898341	0.655848	0.653251	0.907494	0.555055	0.965872	0.830877	0.580861	0.565766	0.879158	0.789621	0.7495	0.680195	0.601558	0.722841
TCGA-73-4675-01A-01R-1206-07	0.634302	0.74837	0.839258	0.806164	0.853478	0.998455	1.06858	0.935504	0.794869	0.799629	0.521697	0.864448	0.618775	0.938948	0.760745	0.706819	0.965063	0.563345	0.958221	0.86058	0.618086	0.478558	0.91598	0.862692	0.763954	0.766336	0.585667	0.738886
TCGA-44-3917-01B-02R-A277-07	0.472858	0.854601	0.715462	0.607912	0.692829	0.736953	0.916919	0.722769	0.620985	0.725687	0.512871	0.707669	0.565428	0.791405	0.415551	0.449385	0.780447	0.582957	0.752672	0.742361	0.419296	0.155618	0.68629	0.746519	0.603755	0.593314	0.460192	0.748185
TCGA-73-4676-01A-01R-1755-07	0.584334	0.92312	0.885311	0.832513	0.866644	0.928807	1.07283	0.964968	0.79834	0.834811	0.575098	0.922558	0.638108	1.00998	0.759932	0.817191	0.965719	0.67371	0.983545	0.886324	0.675028	0.596324	0.909345	0.883085	0.802363	0.77976	0.551544	0.827639
TCGA-86-8054-01A-11R-2241-07	0.520663	0.862024	0.836886	0.735322	0.887933	0.920934	1.02015	0.885194	0.825616	0.765331	0.532002	0.879993	0.564799	0.98423	0.698912	0.688076	0.922203	0.6565	0.881327	0.863946	0.639221	0.496096	0.891696	0.831183	0.761565	0.727495	0.625763	0.837201
TCGA-69-7764-01A-11R-2170-07	0.696053	0.854342	0.959632	0.740642	0.842198	0.900789	1.08012	0.839574	0.753262	0.799589	0.566891	0.822371	0.718559	0.894356	0.641641	0.638408	0.912453	0.574456	0.866585	0.855795	0.627294	0.378674	0.853886	0.715148	0.745531	0.755801	0.57981	0.851345
TCGA-44-3918-01B-02R-A277-07	0.449624	0.817014	0.781536	0.676067	0.72445	0.801736	0.979216	0.788088	0.638702	0.843841	0.543229	0.729182	0.608759	0.815282	0.493075	0.58383	0.91132	0.484365	0.717839	0.8055	0.509583	0.305745	0.769508	0.807711	0.662205	0.65637	0.516805	0.676066
TCGA-50-5068-01A-01R-1628-07	0.859605	0.935482	1.05311	0.842718	0.905556	0.932525	1.08757	0.880707	0.780229	0.883461	0.642316	0.889805	0.837917	0.975431	0.777539	0.838624	1.05323	0.723305	1.00149	0.917184	0.694777	0.575531	0.883013	0.950466	0.858321	0.838619	0.68432	0.862388
TCGA-55-6712-01A-11R-1858-07	0.804209	0.953465	1.00947	0.809151	0.908147	0.929304	1.10999	0.95166	0.798656	0.93195	0.562365	0.919409	0.822128	0.958398	0.766419	0.779069	1.05646	0.671995	0.977051	0.919313	0.738199	0.536889	0.919447	0.959464	0.831122	0.825341	0.608534	0.815301
TCGA-75-7031-01A-11R-1949-07	0.63782	0.886772	0.987873	0.822184	0.897197	0.989333	1.06318	0.895531	0.722975	0.855528	0.542241	0.865159	0.609193	0.98562	0.708628	0.691939	0.99332	0.683757	0.92333	0.863404	0.658494	0.453277	0.891825	0.880369	0.790004	0.774181	0.628929	0.808462
TCGA-44-2656-01A-02R-0946-07	0.793728	0.942484	1.04833	0.869229	0.905095	1.00456	1.10061	0.968347	0.804175	0.963774	0.591498	0.929498	0.841557	1.00822	0.810262	0.810373	1.08147	0.66103	0.991542	0.914508	0.754335	0.555182	0.924941	0.982388	0.837213	0.820735	0.624333	0.819933
TCGA-55-5899-01A-11R-1628-07	0.620293	0.891816	0.969996	0.756434	0.885169	1.00072	1.06343	0.962008	0.829931	0.818368	0.512496	0.899865	0.624449	0.906695	0.690403	0.692759	0.98223	0.622053	0.986819	0.891041	0.709416	0.403612	0.923117	0.912086	0.785276	0.776537	0.695331	0.783925
TCGA-44-6778-01A-11R-1858-07	0.856252	0.99718	1.04395	0.842055	0.900321	0.929978	1.09641	0.949218	0.846335	0.958094	0.653126	0.92177	0.898195	0.996758	0.833325	0.87797	1.10495	0.728027	0.975767	0.967585	0.759103	0.616866	0.957931	1.03272	0.883607	0.827881	0.635973	0.877564
TCGA-78-7220-01A-11R-2039-07	0.468662	0.855327	0.870783	0.749945	0.856798	0.940317	1.058	0.846259	0.770482	0.796511	0.441855	0.868864	0.491304	0.939222	0.65495	0.650959	0.897147	0.645176	0.920293	0.811438	0.666717	0.551255	0.893627	0.781717	0.768182	0.766147	0.646219	0.837569
TCGA-05-4382-01A-01R-1206-07	0.745124	0.862126	0.921768	0.795745	0.872847	0.935772	1.1008	0.980538	0.8181	0.924749	0.505498	0.936618	0.788219	0.967533	0.81054	0.749028	1.08158	0.657393	0.95665	0.919078	0.750141	0.59014	0.952344	1.02896	0.823638	0.843352	0.617275	0.773327
TCGA-44-3918-01A-01R-1107-07	0.792928	0.914142	1.05137	0.82441	0.941263	1.02091	1.09013	0.937592	0.775088	0.954718	0.606165	0.94006	0.820324	0.975613	0.811839	0.780004	1.08979	0.652734	0.950259	0.930593	0.752902	0.610833	0.904253	0.977108	0.867619	0.854488	0.70134	0.805939
TCGA-95-7567-01A-11R-2066-07	0.723606	0.912918	0.962179	0.769891	0.896695	0.9639	1.08494	0.914841	0.760789	0.868521	0.511793	0.883392	0.714132	0.904498	0.688436	0.670585	0.999425	0.661275	0.938464	0.889089	0.703166	0.522532	0.871509	0.891741	0.791578	0.797353	0.658479	0.805671
TCGA-64-1676-01A-01R-0946-07	0.661447	0.856243	0.987515	0.822254	0.922778	0.916297	1.09247	0.925948	0.785173	0.89038	0.546096	0.91179	0.684518	0.963194	0.79852	0.777236	1.07417	0.685759	0.98255	0.884097	0.722719	0.514564	0.890446	0.949123	0.842392	0.7941	0.581262	0.807897
TCGA-75-6205-01A-11R-1755-07	0.836046	0.969545	1.03683	0.816019	0.921138	0.934961	1.10146	1.00317	0.823989	0.95714	0.623169	0.918293	0.847938	0.990252	0.862278	0.830599	1.11515	0.774469	0.983143	0.934104	0.786009	0.577842	0.942767	1.01362	0.883623	0.862368	0.62883	0.85305
TCGA-97-8174-01A-11R-2287-07	0.748485	0.777779	0.92359	0.780915	0.860819	0.919542	1.07355	0.899608	0.795557	0.879739	0.584191	0.888242	0.716058	0.944449	0.764381	0.792138	1.01568	0.610405	0.947581	0.890826	0.69153	0.47119	0.907333	0.877211	0.813724	0.798096	0.627046	0.795551
TCGA-55-8090-01A-11R-2241-07	0.686134	0.853134	0.883036	0.80883	0.891134	0.989298	1.08708	0.910698	0.77137	0.866043	0.573339	0.895742	0.670926	0.97611	0.756357	0.810022	0.990348	0.649466	0.958459	0.894865	0.687475	0.534311	0.919997	0.922542	0.804519	0.773338	0.675058	0.812573
TCGA-55-7903-01A-11R-2170-07	0.586411	0.868182	0.981279	0.774868	0.901159	0.940532	1.08459	0.914078	0.746431	0.904015	0.498195	0.850111	0.644954	0.962621	0.69997	0.763731	0.992895	0.606952	0.922689	0.864339	0.680098	0.433887	0.895062	0.864294	0.778301	0.762745	0.5731	0.809021
TCGA-49-AAQV-01A-11R-A39D-07	0.789376	0.875836	0.963019	0.813904	0.941893	0.965026	1.06744	0.860955	0.722294	0.883913	0.540466	0.858378	0.737865	0.989103	0.682471	0.665668	1.01033	0.619974	0.966159	0.854107	0.673985	0.60059	0.914292	0.843056	0.769362	0.788023	0.666411	0.794922
TCGA-55-7995-01A-11R-2187-07	0.778868	0.924212	1.03443	0.80161	0.916765	0.970523	1.08479	0.925776	0.760662	0.921692	0.496437	0.884053	0.842889	1.00739	0.759911	0.639968	1.09464	0.672627	0.967126	0.91179	0.680449	0.424838	0.938775	0.948517	0.826531	0.828312	0.571769	0.78135
TCGA-55-7281-01A-11R-2039-07	0.674937	0.862891	0.956106	0.850564	0.890539	0.959738	1.10517	0.926344	0.779202	0.88822	0.601504	0.91043	0.696497	1.0087	0.81311	0.751933	1.06221	0.687981	0.979643	0.945478	0.706125	0.522659	0.908735	0.95821	0.835007	0.810817	0.681155	0.818953
TCGA-91-6835-01A-11R-1858-07	0.9066	0.95375	1.05005	0.846271	0.909871	0.924369	1.11054	0.979658	0.81271	0.963764	0.639031	0.910449	0.93058	1.01878	0.816107	0.858159	1.09069	0.717134	0.994243	0.955668	0.718955	0.618289	0.948556	0.996491	0.863454	0.870599	0.647828	0.842579
TCGA-49-6767-01A-11R-1858-07	0.508935	0.911547	0.994762	0.729046	0.871081	0.932029	1.06825	0.876406	0.733302	0.860858	0.444779	0.895085	0.641672	0.936524	0.669936	0.529976	1.04197	0.644681	0.968113	0.873068	0.69847	0.455525	0.890092	0.898183	0.786691	0.780772	0.600894	0.756882
TCGA-05-4389-01A-01R-1206-07	0.700423	0.915767	1.0257	0.852975	0.932574	0.998814	1.08191	0.953485	0.771198	0.876947	0.49578	0.934266	0.730305	1.02077	0.809183	0.751944	1.02005	0.691529	0.991271	0.894614	0.7617	0.50355	0.937091	0.935028	0.82159	0.830937	0.699263	0.819672
TCGA-44-4112-01A-01R-1107-07	0.629715	0.878738	0.930164	0.826558	0.904346	0.955342	1.07391	0.971561	0.759249	0.873239	0.579784	0.929212	0.704118	0.948269	0.799002	0.800045	0.986456	0.649485	0.953811	0.902942	0.715259	0.510425	0.911502	0.923696	0.806211	0.797959	0.599525	0.788847
TCGA-55-7914-01A-11R-2170-07	0.756704	0.83176	0.952439	0.750296	0.888911	0.9042	1.08665	0.901139	0.760278	0.866654	0.506812	0.827466	0.749115	0.936476	0.677088	0.687538	0.969944	0.665045	0.916389	0.869423	0.638432	0.3371	0.880618	0.766715	0.765146	0.800331	0.651253	0.803716
TCGA-MP-A4TJ-01A-51R-A262-07	0.903464	0.955727	1.06083	0.833286	0.896001	0.986466	1.1122	0.921517	0.792986	0.968527	0.671826	0.889386	0.896136	1.00953	0.793791	0.793501	1.08509	0.708135	0.970137	0.920342	0.737927	0.65385	0.94964	0.975468	0.842929	0.836464	0.651671	0.835468
TCGA-69-7980-01A-11R-2187-07	0.673126	0.860586	0.953899	0.797454	0.899895	0.936096	1.08122	0.898328	0.748563	0.929276	0.597247	0.874351	0.690232	0.948158	0.754108	0.777342	1.00941	0.570214	0.937658	0.88803	0.68981	0.460562	0.901827	0.882648	0.815017	0.791127	0.614847	0.776802
TCGA-78-7145-01A-11R-2039-07	0.562148	0.873546	0.8524	0.815666	0.902984	1.02569	1.09417	0.958756	0.774808	0.811963	0.553002	0.892958	0.605645	0.992723	0.778067	0.788162	0.979601	0.650141	0.962907	0.882196	0.628941	0.483125	0.921908	0.896557	0.805987	0.768952	0.622496	0.814787
TCGA-67-6215-01A-11R-1755-07	0.562638	0.824933	0.843178	0.843176	0.904114	0.946237	1.07746	0.912542	0.75613	0.82786	0.518747	0.880887	0.567777	0.960284	0.713909	0.682537	0.997731	0.58267	0.937456	0.879146	0.632992	0.479038	0.898669	0.847433	0.798675	0.762454	0.624435	0.752823
TCGA-L9-A50W-01A-12R-A39D-07	0.615023	0.739647	0.882824	0.791532	0.885611	0.955966	1.0738	0.870647	0.750448	0.822084	0.527522	0.844564	0.630989	0.949952	0.659839	0.79046	0.964443	0.591786	0.956405	0.878462	0.608793	0.544365	0.913276	0.799486	0.78942	0.765486	0.668077	0.775906
TCGA-95-7043-01A-11R-1949-07	0.574397	0.784168	0.866582	0.67837	0.787089	0.854404	1.01006	0.820768	0.687722	0.749239	0.494888	0.786286	0.53584	0.931814	0.697873	0.525939	0.849925	0.64505	0.903278	0.826062	0.566896	0.396635	0.868467	0.698341	0.700136	0.727825	0.588892	0.742492
TCGA-MP-A4TA-01A-21R-A24X-07	0.648884	0.890754	0.940068	0.769551	0.874327	0.918623	1.07096	0.882455	0.713527	0.847587	0.446629	0.885892	0.628535	0.926634	0.721196	0.610724	1.00095	0.559325	0.965854	0.841931	0.694252	0.526067	0.919464	0.84894	0.70619	0.79656	0.562366	0.790042
TCGA-97-7547-01A-11R-2039-07	0.784561	0.726011	0.871597	0.752116	0.895287	0.922332	1.09062	0.906543	0.740586	0.867789	0.539216	0.852757	0.737903	1.00322	0.718655	0.778237	0.967606	0.611345	0.983299	0.891447	0.665492	0.460906	0.908966	0.882382	0.821583	0.816606	0.630049	0.764891
TCGA-97-7938-01A-11R-2170-07	0.676247	0.801079	0.884184	0.770079	0.898341	0.915301	1.06691	0.8963	0.753698	0.828403	0.637055	0.849796	0.678146	0.977365	0.717995	0.798901	0.944942	0.630695	0.917514	0.908675	0.664617	0.565001	0.8997	0.833985	0.806773	0.775156	0.638628	0.812401
TCGA-J2-A4AD-01A-11R-A24H-07	0.462907	0.785179	0.795812	0.717674	0.877049	0.917943	1.0482	0.876096	0.677463	0.770574	0.479488	0.841986	0.46403	0.950514	0.589923	0.593784	0.86439	0.578427	0.878236	0.831359	0.58301	0.481666	0.89791	0.743697	0.658187	0.707949	0.536451	0.726813
TCGA-44-7670-01A-11R-2066-07	0.642262	0.898143	0.852217	0.772233	0.891388	0.976884	1.05552	0.87948	0.737299	0.780143	0.539767	0.876649	0.645622	0.968395	0.701551	0.668704	0.881252	0.69664	0.922595	0.849871	0.651089	0.483163	0.943128	0.862347	0.764339	0.767793	0.652998	0.814733
TCGA-L9-A5IP-01A-21R-A39D-07	0.524759	0.909174	0.913547	0.807419	0.880683	0.940148	1.07845	0.88411	0.750897	0.881154	0.527244	0.86311	0.603559	0.921302	0.673972	0.627267	0.938165	0.556973	0.88595	0.86012	0.688692	0.699558	0.904964	0.843284	0.758115	0.786084	0.627839	0.792431
TCGA-49-6744-01A-11R-1858-07	0.811032	0.912647	1.01504	0.85809	0.941126	0.98379	1.11492	0.970366	0.805723	0.915697	0.608087	0.938512	0.791134	0.98731	0.848249	0.8614	1.08686	0.698327	0.975501	0.949747	0.746897	0.607947	0.943746	0.976632	0.849848	0.846005	0.622256	0.837726
TCGA-55-6642-01A-11R-1858-07	0.785142	0.885917	0.983384	0.795433	0.900065	0.994018	1.09192	0.960388	0.796906	0.865038	0.548977	0.910341	0.801026	0.955669	0.731935	0.730444	1.01823	0.721792	0.952144	0.934572	0.73581	0.599189	0.94293	0.933299	0.765307	0.831519	0.634564	0.850996
TCGA-50-5051-01A-21R-1858-07	0.699561	0.838608	0.856091	0.76421	0.878852	1.00332	1.02996	0.842583	0.704583	0.757919	0.56426	0.812957	0.636403	0.946132	0.637745	0.651118	0.894471	0.699688	0.949504	0.85342	0.614663	0.482588	0.875952	0.75884	0.693011	0.724357	0.624133	0.795772
TCGA-55-8205-01A-11R-2241-07	0.784231	0.979769	1.02252	0.847284	0.898142	0.918294	1.09525	0.965273	0.808228	0.955306	0.626977	0.928018	0.848001	0.97974	0.832607	0.767358	1.12793	0.690293	0.986349	0.944103	0.773954	0.593519	0.948912	1.02004	0.876796	0.867898	0.670193	0.846457
TCGA-55-8508-01A-11R-2403-07	0.795365	0.802041	0.913167	0.789298	0.858915	1.00608	1.07215	0.846168	0.719842	0.842022	0.520741	0.859194	0.752384	0.956645	0.70327	0.614854	0.998379	0.605421	0.935637	0.884304	0.725492	0.669127	0.936581	0.881911	0.757754	0.786082	0.61917	0.767578
TCGA-44-2657-01A-01R-1107-07	0.986293	0.89767	1.05065	0.823994	0.934034	0.936995	1.10618	0.934952	0.776639	0.924126	0.615906	0.927366	0.95792	0.983815	0.811936	0.835714	1.09103	0.701351	0.989073	0.918132	0.778135	0.485554	0.938074	0.952601	0.894816	0.837551	0.591686	0.800747
TCGA-44-6145-01A-11R-1755-07	0.879636	0.944546	1.03539	0.857694	0.911712	0.931723	1.10154	0.951307	0.807238	0.910892	0.560999	0.930499	0.846796	0.966695	0.808816	0.744801	1.07024	0.705247	0.968092	0.937824	0.753921	0.715386	0.933562	0.939557	0.830426	0.84769	0.633916	0.869323
TCGA-91-6831-01A-11R-1858-07	0.637022	0.904705	0.905503	0.771394	0.890983	0.99724	1.07464	0.90411	0.745017	0.837201	0.514749	0.884527	0.652868	0.950731	0.747869	0.685153	1.02093	0.658219	0.928025	0.911622	0.719592	0.57077	0.915728	0.935476	0.745692	0.769966	0.597818	0.824185
TCGA-55-8620-01A-11R-2403-07	0.722147	0.85056	0.936734	0.781893	0.844288	0.956771	1.0524	0.888472	0.817658	0.786092	0.493621	0.837208	0.719764	0.871289	0.634592	0.576585	0.938785	0.656695	0.932912	0.8993	0.625255	0.41888	0.878097	0.850634	0.728875	0.715439	0.653927	0.728353
TCGA-49-AARR-01A-11R-A41B-07	0.824542	0.745727	0.946593	0.793734	0.901457	0.914185	1.07762	0.889939	0.78692	0.87666	0.697207	0.8876	0.770006	1.01034	0.78269	0.783054	1.02158	0.61645	0.942036	0.930032	0.684291	0.532316	0.970395	0.890131	0.803429	0.79343	0.608923	0.78371
TCGA-50-7109-01A-11R-2039-07	0.692978	0.871164	0.989382	0.769537	0.854212	0.984267	1.06568	0.870266	0.781169	0.835587	0.48401	0.811515	0.727082	0.936489	0.695408	0.664215	0.988616	0.639297	0.946189	0.885923	0.66012	0.522622	0.93535	0.837327	0.754905	0.769771	0.632886	0.84326
TCGA-55-8614-01A-11R-2403-07	0.638308	0.841285	0.878804	0.765812	0.936782	0.914576	1.07276	0.91001	0.753468	0.82937	0.610107	0.853295	0.648363	0.976414	0.687911	0.741906	0.935335	0.616993	0.944177	0.882337	0.678861	0.542694	0.914784	0.804997	0.776794	0.744927	0.593629	0.804011
TCGA-50-5931-01A-11R-1755-07	0.51968	0.802193	0.787353	0.649984	0.899887	0.856087	1.02071	0.839511	0.723261	0.726228	0.532812	0.803256	0.412421	0.910068	0.558768	0.506567	0.784405	0.628386	0.844722	0.814032	0.613777	0.329481	0.920517	0.706557	0.701621	0.70244	0.576211	0.759566
TCGA-64-5775-01A-01R-1628-07	0.457078	0.877768	0.816666	0.768321	0.86372	0.831835	1.07827	0.963255	0.791789	0.814423	0.42601	0.920093	0.611726	0.917267	0.792351	0.667926	0.984757	0.662109	0.91767	0.862714	0.696336	0.410696	0.922429	0.893946	0.764548	0.746507	0.547855	0.770668
TCGA-05-4249-01A-01R-1107-07	0.753104	0.768002	0.897425	0.803025	0.905592	0.942145	1.10074	0.950011	0.814026	0.832838	0.612049	0.85344	0.753768	0.989903	0.760553	0.792745	1.01492	0.668055	0.954616	0.906272	0.645163	0.589258	0.91271	0.914915	0.824525	0.779726	0.686023	0.763384
TCGA-O1-A52J-01A-11R-A262-07	0.510261	0.766676	0.889029	0.805594	0.894598	0.925711	1.07619	0.900766	0.719123	0.835682	0.566567	0.87746	0.570156	0.993531	0.766681	0.775085	1.07064	0.588701	1.00196	0.874012	0.660155	0.492964	0.942311	0.922125	0.800786	0.779256	0.599017	0.711934
TCGA-97-7554-01A-11R-2039-07	0.768095	0.877375	0.910347	0.799186	0.889269	0.912173	1.09924	0.987995	0.762978	0.872165	0.584378	0.919766	0.737877	0.948592	0.75763	0.733182	1.0194	0.701974	0.932617	0.90821	0.693585	0.53546	0.904402	0.941094	0.820638	0.806191	0.64609	0.813288
TCGA-05-4402-01A-01R-1206-07	0.729528	0.830369	0.886507	0.83229	0.909353	0.952615	1.08075	0.978346	0.744502	0.837135	0.493201	0.915553	0.737479	0.991576	0.769174	0.732695	1.01906	0.653444	0.954887	0.904851	0.67847	0.593148	0.937314	0.922839	0.810919	0.801807	0.582605	0.827504
TCGA-69-A59K-01A-11R-A262-07	0.699918	0.842052	0.911125	0.766133	0.834308	0.991621	1.06285	0.906181	0.730339	0.858233	0.53786	0.85609	0.741684	0.956052	0.680087	0.626276	0.989024	0.561347	0.960092	0.847344	0.646623	0.428557	0.892996	0.897458	0.768283	0.742332	0.528216	0.697901
TCGA-44-6147-01A-11R-1755-07	0.840641	0.828929	0.929645	0.785848	0.914286	0.920273	1.09265	0.911934	0.750791	0.861142	0.629115	0.863124	0.807101	0.968804	0.750493	0.784668	1.00696	0.65444	0.960533	0.890301	0.661921	0.594287	0.940401	0.813028	0.820502	0.808163	0.587807	0.770554
TCGA-MP-A4SW-01A-21R-A24X-07	0.790829	0.852988	0.929291	0.786651	0.901226	0.954204	1.0742	0.920855	0.766995	0.877004	0.581335	0.873831	0.771293	0.975212	0.753914	0.747851	1.02947	0.603281	0.961821	0.869442	0.668009	0.534445	0.905786	0.919832	0.795397	0.79474	0.680403	0.767013
TCGA-91-6847-01A-11R-1949-07	0.360805	0.738467	0.851647	0.619832	0.887669	0.854956	1.06403	0.792878	0.6596	0.723758	0.348936	0.812454	0.37075	0.921573	0.522227	0.519068	0.782105	0.662591	0.888398	0.832827	0.567192	0.354528	0.851626	0.625762	0.649976	0.658509	0.567386	0.795502
TCGA-95-7562-01A-11R-2241-07	0.605339	0.893993	0.90926	0.757395	0.901603	0.885033	1.05527	0.925877	0.783375	0.845834	0.478666	0.856081	0.662436	0.966058	0.695107	0.700338	1.00575	0.633478	0.917443	0.874899	0.654147	0.505786	0.891607	0.885903	0.819188	0.78037	0.559741	0.840512
TCGA-62-A46R-01A-11R-A24H-07	0.689562	0.894466	0.938017	0.825767	0.89191	0.95698	1.10094	0.93536	0.78536	0.868444	0.581019	0.876113	0.745984	1.00826	0.731554	0.738783	1.03335	0.680988	0.961161	0.872765	0.652565	0.516375	0.914257	0.86997	0.793453	0.767255	0.59513	0.799362
TCGA-MP-A4TC-01A-11R-A24X-07	0.635226	0.929241	0.954758	0.814318	0.894053	0.97208	1.09083	0.971928	0.77463	0.880571	0.514792	0.907302	0.680789	0.969844	0.751221	0.696714	1.03216	0.713196	0.952042	0.926589	0.731331	0.561282	0.911072	0.988624	0.817724	0.816898	0.644421	0.829292
TCGA-97-8177-01A-11R-2287-07	0.78031	0.837048	0.98131	0.854136	0.921282	0.962753	1.093	0.976913	0.812242	0.866994	0.618904	0.918072	0.784111	1.01949	0.841495	0.8731	1.08447	0.649305	0.98368	0.924111	0.703426	0.588295	0.948494	0.980259	0.834866	0.820184	0.620671	0.795496
TCGA-67-3770-01A-01R-0946-07	0.555396	0.818188	0.972468	0.806722	0.889457	0.908431	1.07339	0.936658	0.715104	0.848162	0.564683	0.919645	0.602826	0.9615	0.765153	0.76315	1.01823	0.586024	0.954883	0.882578	0.683062	0.497543	0.933076	0.861493	0.825393	0.774265	0.602901	0.792882
TCGA-49-4505-01A-01R-1206-07	0.758673	0.839555	0.981753	0.837825	0.949082	0.983057	1.09201	0.987634	0.772706	0.894106	0.633282	0.917701	0.741539	0.986486	0.801754	0.846684	1.056	0.637971	0.998271	0.913132	0.734067	0.620598	0.935885	0.939204	0.846342	0.809418	0.625379	0.777948
TCGA-L9-A743-01A-43R-A39D-07	0.838057	0.965962	1.00961	0.859471	0.904868	0.982571	1.09711	0.962193	0.802132	0.947421	0.671405	0.897099	0.816496	0.994975	0.809173	0.763282	1.08233	0.670306	0.975038	0.922765	0.727942	0.638635	0.94046	0.989393	0.841349	0.848658	0.683587	0.846422
TCGA-86-8358-01A-11R-2326-07	0.581505	0.904492	0.891782	0.714671	0.826817	0.928157	1.02225	0.890436	0.81281	0.803386	0.512116	0.894848	0.615776	0.913967	0.615158	0.511533	0.902179	0.653526	0.898487	0.90239	0.664079	0.338473	0.861916	0.871005	0.747011	0.71876	0.614521	0.795847
TCGA-62-A471-01A-12R-A24H-07	0.615844	0.843152	0.915134	0.716728	0.890877	0.940568	1.04121	0.849058	0.722733	0.817265	0.474867	0.812369	0.563389	0.914956	0.618667	0.609064	0.881216	0.628585	0.894211	0.798582	0.680419	0.621399	0.891192	0.729263	0.673913	0.738567	0.626433	0.821888
TCGA-05-4250-01A-01R-1107-07	0.675256	0.972178	1.00412	0.815819	0.904923	0.979483	1.08914	0.955998	0.761045	0.923203	0.582173	0.924925	0.703511	0.961853	0.763977	0.753313	1.02625	0.653557	0.969598	0.923503	0.742643	0.569014	0.920917	0.963637	0.845985	0.846244	0.632346	0.805878
TCGA-55-8208-01A-11R-2241-07	0.909754	0.950035	1.03025	0.847998	0.927574	0.947416	1.1212	0.957764	0.8175	0.936142	0.566325	0.917158	0.891025	0.993091	0.870655	0.764743	1.11909	0.714874	0.997261	0.937814	0.743267	0.640518	0.954143	1.01058	0.873157	0.85757	0.661353	0.820968
TCGA-62-8402-01A-11R-2326-07	0.637474	0.915822	1.01861	0.811995	0.884639	0.963804	1.07342	0.889231	0.746772	0.943548	0.502069	0.876234	0.685211	0.93486	0.725438	0.605828	1.00569	0.610532	0.940463	0.918185	0.666984	0.575151	0.910588	0.879794	0.806201	0.795848	0.705316	0.837461
TCGA-93-A4JP-01A-11R-A24X-07	0.537355	0.803486	0.874965	0.80216	0.919463	0.90333	1.07605	0.947149	0.803924	0.886344	0.621961	0.926022	0.676224	1.00771	0.756879	0.786522	1.02311	0.67226	0.963069	0.909713	0.697336	0.579862	0.973236	0.887585	0.823105	0.776367	0.601754	0.802758
TCGA-67-3772-01A-01R-0946-07	0.804182	0.830302	0.958094	0.842631	0.902408	0.927142	1.09387	0.951974	0.78245	0.848207	0.550696	0.938896	0.730022	0.984936	0.803633	0.796724	1.02334	0.666916	0.987689	0.893744	0.682109	0.545034	0.92983	0.93086	0.818413	0.808542	0.658765	0.81512
TCGA-44-5645-01B-04R-A277-07	0.504362	0.655611	0.615943	0.685942	0.669528	0.654797	0.982553	0.707016	0.631173	0.730841	0.555479	0.667311	0.625296	0.795374	0.43684	0.547056	0.824965	0.461591	0.698768	0.783839	0.421935	0.291159	0.743805	0.750864	0.609439	0.592373	0.412771	0.686116
TCGA-55-7570-01A-11R-2039-07	0.574575	0.834472	0.882726	0.698866	0.852785	0.91186	1.03403	0.836832	0.801807	0.71547	0.495668	0.830854	0.580474	0.88434	0.575169	0.586515	0.871553	0.601659	0.909764	0.822572	0.605842	0.332421	0.888089	0.758798	0.670938	0.680512	0.59556	0.801438
TCGA-44-6146-01A-11R-A278-07	0.449537	0.721041	0.78758	0.644729	0.797251	0.891564	1.05636	0.851126	0.701244	0.81671	0.531374	0.768661	0.468766	0.910138	0.552571	0.636067	0.848832	0.570236	0.859282	0.836374	0.552423	0.51282	0.862723	0.692835	0.735809	0.686824	0.66745	0.780171
TCGA-44-7662-01A-11R-2066-07	0.655774	0.901279	0.965519	0.782742	0.905111	0.990716	1.09464	0.961638	0.789987	0.907902	0.511723	0.928251	0.705022	0.9614	0.729782	0.733565	1.03168	0.675259	0.957451	0.909173	0.77366	0.565887	0.920656	0.968557	0.801595	0.790371	0.601184	0.797441
TCGA-55-8510-01A-11R-2403-07	0.742944	0.875121	0.978919	0.842739	0.911853	0.97612	1.09829	0.980526	0.752358	0.955991	0.558134	0.913477	0.767858	0.995018	0.799034	0.800723	1.091	0.67983	0.994159	0.925238	0.748773	0.598292	0.92245	0.952638	0.873869	0.841525	0.687073	0.789139
TCGA-NJ-A4YG-01A-22R-A262-07	0.654373	0.815119	0.932415	0.839735	0.914333	0.946108	1.09963	0.904087	0.789418	0.849866	0.559002	0.891901	0.670302	0.96064	0.778367	0.716704	1.00587	0.618621	0.939315	0.893027	0.697622	0.502997	0.882947	0.86747	0.778078	0.770109	0.637231	0.756086
TCGA-78-7158-01A-11R-2039-07	0.48931	0.724765	0.826019	0.741821	0.873715	0.90128	1.07341	0.87312	0.718986	0.772037	0.462714	0.847553	0.555625	0.933181	0.638698	0.652584	0.92925	0.623238	0.885369	0.852267	0.590773	0.385476	0.907906	0.769912	0.740813	0.71307	0.640494	0.737813
TCGA-55-7815-01A-11R-2170-07	0.737238	0.967469	0.944077	0.854524	0.919926	0.929896	1.09702	0.937828	0.835118	0.816839	0.568833	0.925751	0.765859	0.978261	0.804443	0.67604	1.02306	0.78275	0.92458	0.913856	0.697007	0.5667	0.887956	0.94045	0.800042	0.807618	0.673461	0.889667
TCGA-93-8067-01A-11R-2287-07	0.619931	0.874048	0.916518	0.777726	0.906797	0.948209	1.07192	0.907312	0.738807	0.848213	0.571627	0.874386	0.598874	0.945859	0.709109	0.697333	0.93626	0.562596	0.891734	0.861162	0.693604	0.572451	0.89805	0.853028	0.783556	0.769734	0.601933	0.833183
TCGA-99-8033-01A-11R-2241-07	0.620696	0.93978	0.988241	0.812944	0.863798	0.958855	1.09316	0.89703	0.725102	0.899244	0.493557	0.839421	0.634234	0.925915	0.685179	0.644462	1.00448	0.535412	0.920435	0.882435	0.685819	0.62223	0.882662	0.869206	0.78127	0.79807	0.637051	0.830052
TCGA-75-5122-01A-01R-1755-07	0.765589	1.00091	1.08734	0.885558	0.946583	0.949079	1.12271	0.958889	0.877217	1.02097	0.671147	0.968295	0.830354	0.999343	0.907091	0.85474	1.15562	0.722723	1.01297	0.939265	0.811424	0.666215	0.959167	1.06374	0.893193	0.888762	0.627949	0.859317
TCGA-91-A4BC-01A-11R-A24H-07	0.777358	0.93266	1.06631	0.739035	0.893319	0.940499	1.08661	0.885164	0.786228	0.929471	0.539147	0.86304	0.736813	0.955056	0.756267	0.672526	1.06972	0.634526	0.995323	0.914338	0.71075	0.504584	0.904743	0.876162	0.788628	0.826959	0.634586	0.799335
TCGA-38-6178-01A-11R-1755-07	0.708385	0.829221	0.863931	0.794291	0.91176	0.92572	1.0824	0.938024	0.760931	0.846133	0.573024	0.884652	0.697004	0.958679	0.719025	0.763767	0.96568	0.642647	0.940777	0.906146	0.677086	0.538183	0.910898	0.859646	0.808288	0.7914	0.583754	0.798643
TCGA-78-8640-01A-11R-2403-07	0.676733	0.851918	0.925335	0.754324	0.87741	0.9568	1.05073	0.904736	0.691407	0.838946	0.47364	0.891065	0.71428	0.956916	0.683569	0.673245	0.973349	0.623599	0.948673	0.858535	0.663412	0.458115	0.891767	0.857619	0.717221	0.7602	0.558515	0.764618
TCGA-44-3398-01A-01R-1107-07	0.748071	0.900877	0.988862	0.871021	0.916799	0.929701	1.08626	0.969176	0.820048	0.904965	0.610861	0.951738	0.743459	1.01429	0.850866	0.819032	1.06566	0.684263	0.971543	0.915669	0.729074	0.65469	0.916219	0.993379	0.838943	0.847579	0.624423	0.835171
TCGA-99-8032-01A-11R-2241-07	0.750123	0.8508	0.902661	0.775559	0.891644	1.00423	1.06014	0.893921	0.803737	0.819305	0.562995	0.872846	0.723995	0.993476	0.707178	0.715581	0.985293	0.668057	0.920006	0.89786	0.667924	0.519116	0.924902	0.867285	0.735339	0.779345	0.664872	0.829283
TCGA-75-5126-01A-01R-1755-07	0.685439	0.956843	0.991779	0.892457	0.93809	0.914332	1.107	1.02429	0.803863	0.900117	0.615682	0.967569	0.747838	1.01818	0.888748	0.876605	1.10417	0.700444	1.00168	0.930317	0.777322	0.765935	0.983801	1.03099	0.863938	0.858022	0.657192	0.843976
TCGA-49-AAR2-01A-11R-A39D-07	0.725395	0.839935	0.937132	0.75885	0.843868	0.97079	1.03689	0.82372	0.652187	0.795803	0.461476	0.776659	0.681483	0.931348	0.644522	0.535471	0.969885	0.593514	0.960522	0.813107	0.605046	0.504714	0.882034	0.714488	0.718647	0.733571	0.606283	0.733695
TCGA-78-8655-01A-11R-2403-07	0.706455	0.82851	0.963938	0.850265	0.896643	0.951288	1.08839	0.937145	0.748062	0.918135	0.533545	0.894655	0.712897	0.961802	0.789126	0.831622	1.04511	0.642139	0.963497	0.907823	0.692864	0.568989	0.905321	0.918727	0.811151	0.790036	0.632416	0.79772
TCGA-78-7535-01A-11R-2066-07	0.510182	0.796551	0.85879	0.759241	0.855573	0.963923	1.06632	0.865261	0.736586	0.831438	0.532494	0.847424	0.557658	0.948253	0.702113	0.653298	1.01515	0.633086	1.02547	0.891272	0.659088	0.511363	0.895122	0.846783	0.797255	0.737671	0.597251	0.795644
TCGA-44-6777-01A-11R-1858-07	0.81779	0.885041	0.951014	0.869013	0.909719	0.976743	1.09545	1.03769	0.8291	0.935192	0.601016	0.974239	0.844407	1.02018	0.890181	0.86192	1.1326	0.752705	1.01619	0.952605	0.764311	0.63774	0.965551	1.06392	0.906892	0.872967	0.642492	0.825412
TCGA-55-6972-01A-11R-1949-07	0.400806	0.663702	0.818163	0.659456	0.791404	0.855002	0.98326	0.743798	0.638123	0.714018	0.505315	0.807568	0.380024	0.857471	0.493518	0.49486	0.714254	0.492803	0.857394	0.710559	0.536338	0.40021	0.785692	0.555614	0.624159	0.618039	0.508188	0.633096
TCGA-49-6742-01A-11R-1858-07	0.501249	0.80415	0.832341	0.7502	0.885737	0.962034	1.04501	0.867514	0.782947	0.783322	0.509313	0.920282	0.489084	0.91768	0.740132	0.653836	0.885852	0.685134	0.984379	0.827434	0.620474	0.635668	0.911568	0.71541	0.708972	0.74689	0.608951	0.825968
TCGA-86-8056-01A-11R-2241-07	0.706853	0.791464	0.874873	0.806558	0.871754	0.894613	1.09738	0.945905	0.756515	0.859748	0.654541	0.875004	0.720893	1.01371	0.726645	0.761865	1.0048	0.60795	0.940334	0.890458	0.647565	0.563982	0.934925	0.90018	0.789438	0.78318	0.655422	0.788056
TCGA-69-7978-01A-11R-2187-07	0.790409	0.95685	1.02158	0.843824	0.907728	0.990911	1.10738	0.983204	0.80815	0.962591	0.545904	0.912098	0.839888	0.972771	0.802209	0.769036	1.12026	0.696344	0.96827	0.935037	0.817877	0.54932	0.939436	1.04826	0.865148	0.867309	0.675782	0.812565
TCGA-95-7948-01A-11R-2187-07	0.590763	0.737066	0.851294	0.749399	0.867192	0.873642	1.0552	0.891113	0.713587	0.783771	0.533602	0.845249	0.609916	0.900278	0.64811	0.666923	0.910292	0.612476	0.927884	0.8543	0.576093	0.413111	0.858882	0.730438	0.729141	0.725571	0.53642	0.675441
TCGA-55-6979-01A-11R-1949-07	0.81761	0.96338	1.02024	0.841959	0.919391	0.934377	1.10217	0.933757	0.800454	0.938118	0.574437	0.923815	0.803415	0.985454	0.812082	0.806278	1.10896	0.708104	0.964153	0.934473	0.752187	0.527176	0.946354	1.01136	0.87748	0.863796	0.679202	0.870979
TCGA-55-7284-01B-11R-2241-07	0.64745	0.807801	0.928183	0.81691	0.897881	0.96087	1.09844	0.94835	0.775173	0.910271	0.603013	0.900052	0.66901	0.974603	0.759446	0.811811	1.01866	0.63415	0.950196	0.926514	0.711941	0.60798	0.944747	0.880872	0.835801	0.805435	0.673559	0.827591
TCGA-78-7542-01A-21R-2066-07	0.604312	0.889998	0.936962	0.800839	0.910172	0.911641	1.106	0.874585	0.753589	0.860045	0.470473	0.886979	0.66915	0.950616	0.640138	0.575424	0.941603	0.642161	0.928056	0.850194	0.716061	0.523514	0.887821	0.828832	0.756116	0.756818	0.601714	0.809618
TCGA-55-8514-01A-11R-2403-07	0.618682	0.721955	0.86072	0.77748	0.853588	1.00206	1.06201	0.913476	0.730559	0.807609	0.536294	0.830954	0.652998	0.95319	0.715442	0.687407	0.971337	0.577907	0.969953	0.841791	0.620077	0.462497	0.907447	0.842665	0.775726	0.737447	0.618546	0.716397
TCGA-75-7030-01A-11R-1949-07	0.83707	0.825373	0.941516	0.824466	0.899638	0.966403	1.11169	0.949334	0.79047	0.892066	0.634674	0.863161	0.762126	0.988778	0.767362	0.728102	0.980641	0.695908	0.952527	0.926825	0.730555	0.597549	0.93855	0.899695	0.820875	0.838588	0.717737	0.805144
TCGA-NJ-A4YI-01A-11R-A262-07	0.487114	0.730999	0.802303	0.810922	0.839429	0.958271	1.06261	0.887508	0.743043	0.834228	0.452394	0.851429	0.549695	0.942068	0.737556	0.674456	0.99334	0.58466	0.935129	0.857554	0.596755	0.451442	0.898724	0.839027	0.778942	0.755943	0.610612	0.683437
TCGA-97-A4M0-01A-11R-A24X-07	0.699971	0.852177	0.99606	0.840139	0.886791	0.95932	1.07655	0.921527	0.774362	0.930421	0.596248	0.860371	0.730944	0.960733	0.739895	0.765096	1.05791	0.627303	0.951655	0.889306	0.652503	0.511787	0.89752	0.872837	0.821254	0.804759	0.612467	0.749663
TCGA-49-4506-01A-01R-1206-07	0.748781	0.965445	1.03173	0.832456	0.880971	0.946485	1.06772	0.886787	0.797292	0.887411	0.531111	0.886216	0.746112	0.918154	0.751214	0.622532	1.01082	0.701039	0.959125	0.856349	0.676341	0.641146	0.862526	0.878705	0.797536	0.805514	0.59163	0.831108
TCGA-55-A493-01A-11R-A24H-07	0.777935	0.974506	1.00886	0.827879	0.887601	0.964498	1.08522	0.95793	0.765099	0.934612	0.528494	0.914617	0.792749	0.91965	0.757926	0.675958	1.08986	0.692313	0.962056	0.893046	0.747929	0.464611	0.923587	0.94582	0.845284	0.8262	0.586624	0.773769
TCGA-78-7156-01A-11R-2039-07	0.458469	0.705282	0.892064	0.728552	0.82216	0.878393	1.05302	0.833289	0.742168	0.774678	0.555793	0.827865	0.527032	0.89182	0.568397	0.630399	0.865409	0.522176	0.89234	0.789465	0.625496	0.432441	0.854712	0.705509	0.68976	0.710321	0.563267	0.704861
TCGA-44-2659-01A-01R-0946-07	0.727922	0.806757	0.981628	0.796604	0.916618	0.923022	1.10003	0.964976	0.770203	0.890895	0.52982	0.871502	0.743	0.956608	0.727811	0.758233	1.03159	0.599736	0.926784	0.889995	0.680887	0.454074	0.88221	0.89901	0.807135	0.810258	0.616171	0.784611
TCGA-78-7143-01A-11R-2039-07	0.683019	0.876825	0.867009	0.82051	0.9022	0.96585	1.07311	0.918192	0.751587	0.893609	0.560887	0.886458	0.69129	0.956197	0.6881	0.717443	0.992402	0.648916	0.971086	0.871544	0.612227	0.484693	0.879805	0.885452	0.809432	0.781204	0.592899	0.83634
TCGA-53-7626-01A-12R-2066-07	0.829636	0.931737	1.01249	0.851167	0.914974	0.914636	1.10146	0.966042	0.80019	0.932204	0.683174	0.913021	0.816595	0.996199	0.792516	0.921168	1.07283	0.682016	0.973424	0.923811	0.750669	0.643289	0.933839	0.955172	0.850796	0.828251	0.654297	0.835425
TCGA-55-7726-01A-11R-2170-07	0.626776	0.893723	0.846254	0.800118	0.90541	0.93992	1.08828	0.953944	0.814616	0.820687	0.5826	0.889056	0.675797	0.942539	0.763539	0.712158	0.989029	0.707041	0.895618	0.902355	0.718629	0.576066	0.939701	0.931743	0.807821	0.803927	0.619791	0.818329
TCGA-55-8619-01A-11R-2403-07	0.880692	0.849339	1.00878	0.864007	0.900191	0.961209	1.09952	0.982524	0.781416	0.943808	0.627889	0.927936	0.863401	1.0015	0.857881	0.816327	1.09359	0.687796	0.999308	0.938826	0.749494	0.687158	0.973315	0.974856	0.87179	0.848588	0.697584	0.801824
TCGA-95-7944-01A-11R-2187-07	0.690739	0.928612	1.06777	0.817445	0.924421	0.945308	1.1062	0.904571	0.791688	0.946966	0.485755	0.912874	0.714676	0.90266	0.818956	0.580936	1.05722	0.572582	0.956573	0.919675	0.778408	0.526259	0.899433	0.912014	0.850679	0.834193	0.575648	0.850802
TCGA-86-7953-01A-11R-2187-07	0.735053	0.967895	0.943341	0.870009	0.918408	0.959471	1.066	0.952485	0.775792	0.924776	0.603895	0.8973	0.74025	1.01689	0.778486	0.727256	1.06449	0.705918	0.960037	0.910843	0.659901	0.563845	0.938107	0.940656	0.811487	0.809579	0.730317	0.839611
TCGA-J2-8194-01A-11R-2241-07	0.622672	0.791209	0.864623	0.823688	0.861521	0.952443	1.07285	0.950016	0.729201	0.851261	0.594687	0.877772	0.609932	0.985523	0.745382	0.737126	0.987905	0.61547	0.933372	0.878825	0.641057	0.682087	0.928816	0.88557	0.781423	0.781272	0.682146	0.776342
TCGA-62-8394-01A-11R-2326-07	0.61844	0.886712	0.892758	0.765824	0.889173	0.943183	1.05665	0.931413	0.757698	0.858173	0.506383	0.90859	0.64637	0.95349	0.700191	0.678088	0.965263	0.625008	0.951976	0.882305	0.65077	0.499514	0.923113	0.861294	0.784398	0.81009	0.604708	0.822868
TCGA-44-6146-01B-04R-A277-07	0.292626	0.600378	0.576615	0.564746	0.678407	0.701336	0.962975	0.762571	0.640572	0.697239	0.55882	0.622653	0.40444	0.830112	0.389528	0.506053	0.655018	0.479369	0.718109	0.764681	0.437929	0.310296	0.739684	0.598228	0.584658	0.560671	0.509962	0.739052
TCGA-44-2662-01A-01R-A278-07	0.534	0.916207	0.843576	0.783112	0.80781	0.904477	1.05888	0.956833	0.783271	0.881783	0.483725	0.923661	0.652015	1.00303	0.74191	0.633763	1.07007	0.580741	0.937832	0.859185	0.626225	0.603429	0.896118	0.981232	0.794986	0.755595	0.646124	0.778027
TCGA-69-8255-01A-11R-2287-07	0.740956	0.969502	1.0517	0.738302	0.846386	0.959657	1.05458	0.911402	0.730238	0.90438	0.513642	0.885349	0.752344	0.889514	0.699912	0.627719	1.02297	0.67839	1.02693	0.866241	0.725816	0.575257	0.880852	0.86117	0.756097	0.767032	0.557408	0.811581
TCGA-MP-A4T7-01A-11R-A24X-07	0.648922	0.856484	0.919747	0.773751	0.894182	0.975436	1.08493	0.890465	0.737505	0.8843	0.60064	0.880618	0.671494	0.965062	0.781369	0.711343	1.00368	0.616331	0.949379	0.8573	0.673037	0.621233	0.903009	0.874898	0.790148	0.782025	0.634738	0.840189
TCGA-44-7660-01A-11R-2066-07	0.598828	0.851675	0.881484	0.731503	0.863372	0.944328	1.04685	0.825481	0.700449	0.768206	0.432719	0.824892	0.621807	0.926263	0.633201	0.461096	0.936396	0.632054	0.907127	0.828005	0.638996	0.370936	0.879235	0.785913	0.736609	0.732214	0.556692	0.750288
TCGA-55-7573-01A-11R-2039-07	0.858389	0.791405	0.938041	0.84372	0.902256	0.905336	1.09912	0.913192	0.763287	0.876414	0.636647	0.865991	0.820576	0.987974	0.706619	0.742407	1.00713	0.652736	0.952781	0.930554	0.654477	0.501813	0.924418	0.898295	0.82106	0.793725	0.64292	0.776911
TCGA-99-8028-01A-11R-2241-07	0.854753	0.93526	1.06313	0.842962	0.932316	0.990156	1.10655	0.949715	0.784122	0.986061	0.639588	0.905064	0.864368	0.981789	0.839364	0.806171	1.13207	0.652598	0.990126	0.945707	0.779475	0.509641	0.946413	1.01249	0.878821	0.870475	0.693482	0.867275
TCGA-86-6851-01A-11R-1949-07	0.861894	0.915523	1.04626	0.796613	0.882075	0.981477	1.10158	0.925747	0.756555	0.98297	0.53328	0.865647	0.853696	0.949708	0.751297	0.703427	1.10508	0.66668	0.944358	0.912787	0.768347	0.42782	0.931494	0.937638	0.846347	0.844218	0.675561	0.801399
TCGA-MP-A4SY-01A-21R-A24X-07	0.50063	0.774965	0.832267	0.786782	0.89107	0.967901	1.07851	0.959185	0.789251	0.809469	0.477781	0.879571	0.588721	0.970954	0.73826	0.645642	0.986911	0.635369	0.934548	0.893116	0.662137	0.540143	0.876842	0.892083	0.787261	0.775973	0.553998	0.731838
TCGA-97-A4M5-01A-11R-A24X-07	0.730042	0.7902	0.94348	0.823476	0.921607	0.983632	1.08072	0.945113	0.792105	0.906121	0.601221	0.911946	0.745987	0.981536	0.78969	0.831913	1.01596	0.64032	0.950028	0.905298	0.705574	0.594067	0.948015	0.902464	0.818045	0.799424	0.60012	0.8037
TCGA-86-8073-01A-11R-2241-07	0.589166	0.797718	0.864712	0.755821	0.850703	0.914067	1.0951	0.928115	0.817153	0.814494	0.526158	0.875801	0.636131	0.994523	0.73954	0.749314	0.972981	0.65952	0.942526	0.875956	0.64846	0.45156	0.926041	0.908757	0.779408	0.776265	0.561056	0.778045
TCGA-78-8660-01A-11R-2403-07	0.733964	0.933619	1.03254	0.815698	0.880615	0.906273	1.08368	0.917568	0.786388	0.927023	0.569163	0.902059	0.764677	0.966606	0.802395	0.73139	1.04854	0.699165	0.956366	0.903547	0.744338	0.488621	0.89039	0.956962	0.828447	0.821434	0.653763	0.832378
TCGA-49-6743-01A-11R-1858-07	0.690565	0.942952	0.903247	0.777015	0.893175	0.962248	1.06028	0.936669	0.761006	0.847428	0.488836	0.89349	0.702261	0.929094	0.744165	0.71668	1.00017	0.700188	0.963198	0.898802	0.70405	0.621625	0.936057	0.926071	0.795631	0.814758	0.623829	0.790726
TCGA-49-6761-01A-31R-1949-07	0.743858	0.913556	0.985336	0.80762	0.924767	1.00047	1.08855	0.932059	0.750152	0.897183	0.555698	0.900145	0.758077	0.922763	0.71052	0.71037	1.01533	0.683242	0.951827	0.892192	0.762963	0.545317	0.89985	0.900621	0.79649	0.819573	0.60685	0.788237
TCGA-75-6212-01A-11R-1755-07	0.881726	0.848958	0.929208	0.884104	0.920895	0.941571	1.0953	0.9601	0.82551	0.894866	0.645341	0.920498	0.852939	0.971768	0.814419	0.820391	1.05924	0.712875	0.983831	0.901337	0.676497	0.564579	0.920939	0.930244	0.831699	0.810535	0.635819	0.772395
TCGA-05-4417-01A-22R-1858-07	0.808651	0.925688	0.994822	0.827306	0.894872	1.00296	1.09125	0.995211	0.78408	0.909612	0.61727	0.915846	0.794684	1.00268	0.814863	0.801847	1.05837	0.718123	0.971686	0.921743	0.733512	0.650924	0.941294	0.958805	0.831087	0.839838	0.68153	0.863357
TCGA-78-7166-01A-12R-2066-07	0.702568	0.828257	0.946321	0.746741	0.863656	0.991476	1.05152	0.817251	0.736697	0.842626	0.445633	0.850738	0.641105	0.890619	0.659051	0.499584	0.914117	0.636079	0.950355	0.81718	0.672082	0.533999	0.856402	0.756044	0.706311	0.755616	0.623335	0.784259
TCGA-05-5428-01A-01R-1628-07	0.528035	0.874498	0.907104	0.801123	0.884937	0.997322	1.05502	0.912637	0.797821	0.803743	0.504576	0.936998	0.626546	0.973033	0.726174	0.790281	0.995547	0.617484	0.956265	0.856841	0.687364	0.585595	0.88015	0.921219	0.812758	0.749625	0.576116	0.776876
TCGA-50-5944-01A-11R-1755-07	0.597246	0.739094	0.861642	0.819351	0.881097	0.910666	1.07612	0.959784	0.786548	0.853799	0.571799	0.900609	0.626888	0.990796	0.75319	0.776681	0.969366	0.645597	0.939043	0.930458	0.668992	0.522072	0.913412	0.855364	0.836781	0.765803	0.614961	0.807502
TCGA-69-8254-01A-11R-2287-07	0.789536	0.842659	0.942251	0.815317	0.887045	0.951026	1.08035	0.934231	0.747477	0.867118	0.640798	0.888329	0.75037	1.00758	0.74914	0.76956	1.00012	0.64432	0.970768	0.894527	0.69847	0.567685	0.899104	0.909746	0.797478	0.80946	0.681422	0.826763
TCGA-44-5643-01A-01R-1628-07	0.750674	0.948126	0.970243	0.743505	0.923206	0.88368	1.06066	0.904925	0.801625	0.845945	0.510244	0.864735	0.745219	0.943689	0.685489	0.642879	0.941402	0.721098	0.922637	0.859741	0.717231	0.455149	0.942944	0.831063	0.777159	0.780877	0.560888	0.799188
TCGA-97-A4M7-01A-11R-A24X-07	0.780102	0.844425	0.954011	0.833231	0.918778	0.9543	1.09762	0.949167	0.804402	0.90574	0.644849	0.876844	0.755692	1.01979	0.769884	0.80558	1.04781	0.618381	0.968075	0.920136	0.676165	0.603808	0.918346	0.944319	0.837382	0.802537	0.655578	0.815596
TCGA-05-4426-01A-01R-1206-07	0.542393	0.79662	0.881863	0.818664	0.895233	0.900668	1.08535	0.943995	0.771854	0.852858	0.490578	0.875675	0.573591	0.990075	0.750168	0.708361	1.01486	0.575716	0.975291	0.890877	0.68924	0.589299	0.928933	0.950659	0.808666	0.767096	0.584823	0.763665
TCGA-55-8089-01A-11R-2241-07	0.81764	0.986327	1.0739	0.766781	0.914465	0.930825	1.13113	0.934948	0.810401	0.968955	0.564511	0.919506	0.832712	0.950457	0.82536	0.723341	1.10051	0.729398	0.983721	0.924322	0.8415	0.549927	0.919517	1.00831	0.85647	0.848897	0.607875	0.837165
TCGA-50-5066-01A-01R-1628-07	0.832527	0.982852	1.05163	0.818151	0.895911	0.943804	1.08337	0.93847	0.795564	0.910438	0.610625	0.929104	0.833048	0.974092	0.847343	0.816439	1.08374	0.69094	0.966839	0.914984	0.784435	0.559888	0.911669	0.998463	0.860129	0.842758	0.596123	0.845612
TCGA-91-A4BD-01A-11R-A24H-07	0.664278	0.759424	0.937969	0.842187	0.885761	0.937401	1.05658	0.87845	0.787475	0.855144	0.635535	0.901754	0.692067	1.01708	0.825646	0.837507	1.06242	0.609724	0.984861	0.853922	0.684664	0.629568	0.922898	0.879438	0.794351	0.761576	0.633143	0.743224
TCGA-55-8207-01A-11R-2241-07	0.615038	0.759271	0.918087	0.823012	0.893235	0.933976	1.09345	0.974963	0.806848	0.880665	0.616072	0.8905	0.674419	1.01662	0.820691	0.855971	1.0539	0.621945	0.950218	0.920618	0.67186	0.592946	0.946491	0.960385	0.825715	0.801352	0.60234	0.753795
TCGA-05-4433-01A-22R-1858-07	0.693105	0.851297	0.972603	0.853928	0.892761	0.981057	1.11002	0.96606	0.796763	0.921131	0.597868	0.929145	0.742705	0.980779	0.776652	0.769168	1.06371	0.702564	0.966066	0.895922	0.729942	0.663347	0.951914	0.92603	0.829803	0.817238	0.673754	0.84654
TCGA-55-A48Z-01A-12R-A24X-07	0.654489	0.848852	0.928676	0.771388	0.887188	0.954225	1.0701	0.936832	0.744957	0.8834	0.48274	0.900272	0.656993	0.953043	0.703685	0.688948	1.02756	0.668611	0.920772	0.883871	0.668964	0.420704	0.936977	0.932073	0.794963	0.817227	0.599633	0.785661
TCGA-75-5146-01A-01R-1628-07	0.81563	0.857388	0.969816	0.806257	0.879467	0.882591	1.07865	0.888122	0.777982	0.848256	0.621253	0.889602	0.785634	0.980611	0.726848	0.733289	0.980438	0.651719	0.952521	0.869758	0.652494	0.573343	0.910461	0.859065	0.804054	0.820738	0.59386	0.842431
TCGA-62-A46Y-01A-11R-A24H-07	0.697884	0.850538	0.974023	0.881933	0.894667	0.915325	1.0945	0.92023	0.766606	0.879764	0.598587	0.924188	0.71699	1.03461	0.756216	0.739559	1.05212	0.634473	0.973072	0.894768	0.670942	0.560417	0.935433	0.924848	0.803339	0.788816	0.631085	0.800494
TCGA-44-6775-01A-11R-1858-07	0.700431	0.870884	0.89897	0.853973	0.906393	0.93535	1.10122	0.998969	0.802126	0.905509	0.535884	0.927944	0.720874	1.01031	0.846781	0.7772	1.06605	0.734332	0.965845	0.941315	0.708146	0.597899	0.967079	1.01847	0.849659	0.829627	0.623998	0.851743
TCGA-78-7539-01A-11R-2066-07	0.712643	0.840103	1.025	0.832422	0.914059	0.985454	1.09362	0.939483	0.743171	0.897014	0.58845	0.877308	0.736919	0.947302	0.751983	0.739481	1.0361	0.63058	0.966679	0.871089	0.687837	0.479549	0.897427	0.908192	0.802986	0.789453	0.694419	0.792445
TCGA-53-7813-01A-11R-2170-07	0.746929	0.893498	0.963897	0.753736	0.874873	0.970029	1.05486	0.822513	0.721031	0.78596	0.538201	0.777876	0.718865	0.926335	0.602187	0.580449	0.926883	0.657319	0.877263	0.868776	0.579405	0.416481	0.860019	0.73579	0.687084	0.728045	0.681551	0.880261
TCGA-75-7025-01A-12R-1949-07	0.776351	0.727281	0.934684	0.81295	0.911544	0.907194	1.09484	0.89278	0.79932	0.87693	0.660166	0.862248	0.758823	0.989117	0.762522	0.755901	1.02005	0.582837	0.984448	0.903309	0.666516	0.494009	0.927129	0.89532	0.811098	0.792885	0.616879	0.749878
TCGA-MP-A4T9-01A-11R-A24X-07	0.674181	0.870898	0.940541	0.795434	0.90961	0.947456	1.08571	0.953958	0.760802	0.901634	0.619301	0.920214	0.689318	0.994086	0.770478	0.794598	1.01947	0.695541	0.98342	0.901637	0.728865	0.543555	0.9517	0.921331	0.850264	0.815782	0.625334	0.779513
TCGA-67-3771-01A-01R-0946-07	0.738612	0.905571	0.947064	0.820257	0.887677	0.99871	1.08428	0.861524	0.743871	0.846487	0.509233	0.880975	0.744565	0.980749	0.736465	0.67597	1.04221	0.652866	0.94404	0.889549	0.6557	0.440019	0.957065	0.95975	0.79706	0.778855	0.607038	0.73735
TCGA-67-6217-01A-11R-1755-07	0.785329	0.812006	0.974958	0.816245	0.898565	0.972996	1.08957	0.904874	0.731542	0.875528	0.642243	0.89158	0.770085	0.98638	0.722	0.748919	1.01204	0.604054	0.966009	0.895116	0.647444	0.495508	0.895024	0.885392	0.822283	0.792367	0.639452	0.77384
TCGA-49-4507-01A-01R-1206-07	0.693115	0.961652	1.05641	0.804004	0.934289	0.93821	1.09531	0.875416	0.73419	0.897819	0.50995	0.879368	0.680266	0.868243	0.765817	0.685727	1.02628	0.638348	0.938502	0.886575	0.791054	0.639982	0.871137	0.875399	0.816159	0.790591	0.643292	0.83759
TCGA-55-7283-01A-11R-2039-07	0.589134	0.851052	0.95818	0.806186	0.921549	0.95337	1.07458	0.938072	0.754782	0.872536	0.616724	0.903872	0.614052	0.970198	0.746467	0.800868	0.997286	0.616564	0.959151	0.900777	0.687617	0.592919	0.906444	0.886503	0.834891	0.787808	0.607205	0.830905
TCGA-05-4418-01A-01R-1206-07	0.787754	0.906342	0.984515	0.814315	0.887989	0.962007	1.08472	0.914338	0.831598	0.892928	0.522721	0.940021	0.773258	0.937477	0.794028	0.693836	1.04896	0.650618	0.953287	0.856166	0.72077	0.636356	0.940399	0.906547	0.807247	0.832613	0.673487	0.846651
TCGA-55-7576-01A-11R-2066-07	0.72546	0.897194	0.934495	0.810609	0.907982	0.972569	1.09099	0.977192	0.765907	0.858857	0.53791	0.900628	0.755963	0.974504	0.783623	0.790327	1.01297	0.680447	0.959967	0.90158	0.695995	0.589824	0.92375	0.930422	0.821493	0.810104	0.609981	0.831228
TCGA-49-4487-01A-21R-1858-07	0.910443	1.00739	1.04855	0.815688	0.918583	0.933168	1.08366	0.869407	0.787057	0.894492	0.563721	0.885211	0.901807	0.951443	0.785767	0.766223	1.05869	0.72009	0.979443	0.911747	0.723901	0.47957	0.916323	0.916674	0.824051	0.843621	0.605383	0.868945
TCGA-L9-A8F4-01A-11R-A39D-07	0.77615	0.901326	1.0168	0.761266	0.879272	0.982063	1.07734	0.866861	0.682777	0.888575	0.534554	0.880545	0.800808	0.908636	0.751134	0.678979	1.05841	0.649941	0.938021	0.87797	0.68054	0.459247	0.911383	0.940063	0.778855	0.788376	0.552037	0.722923
TCGA-L9-A443-01A-12R-A24H-07	0.581888	0.826539	0.934227	0.759962	0.869581	0.97358	1.06995	0.881902	0.742336	0.881016	0.53427	0.819645	0.579115	0.957634	0.692927	0.668607	0.977279	0.588168	0.921326	0.888677	0.660264	0.515655	0.901052	0.765018	0.766499	0.786709	0.619997	0.746407
TCGA-73-4677-01A-01R-1206-07	0.714657	0.812199	0.920478	0.793891	0.873408	0.944105	1.08084	0.922368	0.798647	0.829582	0.594251	0.925122	0.693629	0.965716	0.752094	0.791675	0.980584	0.620716	0.9421	0.862977	0.695692	0.596421	0.882897	0.85979	0.769156	0.784717	0.627949	0.79359
TCGA-50-6591-01A-11R-1755-07	0.190757	0.722814	0.657829	0.665271	0.838438	0.848016	0.973608	0.817043	0.751119	0.680474	0.456563	0.806071	0.343123	0.845357	0.524731	0.460795	0.723257	0.63778	0.868188	0.81715	0.526935	0.231418	0.864575	0.688673	0.692463	0.68537	0.455172	0.838219
TCGA-97-A4M3-01A-11R-A24X-07	0.600534	0.765896	0.847377	0.769843	0.84797	0.986387	1.04585	0.849356	0.733887	0.774773	0.617032	0.833392	0.614372	0.922044	0.697766	0.732742	0.922828	0.579521	0.909588	0.848902	0.654086	0.50625	0.883286	0.815055	0.756412	0.776136	0.616623	0.760168
TCGA-91-6848-01A-11R-1949-07	0.710277	0.989399	0.993454	0.827101	0.859899	0.911142	1.09194	0.990684	0.870355	0.898525	0.570779	0.920958	0.727408	0.942003	0.857965	0.753024	1.06397	0.692657	0.935566	0.894022	0.773907	0.59419	0.971096	0.982727	0.848665	0.86243	0.586656	0.815915
TCGA-55-1596-01A-01R-0946-07	0.625592	0.885321	0.920334	0.775407	0.907455	0.94216	1.03455	0.909167	0.714069	0.787523	0.493031	0.862171	0.624642	0.94757	0.697111	0.655241	0.919189	0.62452	0.9658	0.80005	0.625192	0.495146	0.906308	0.821228	0.714717	0.739975	0.616969	0.797332
TCGA-97-A4M6-01A-11R-A24X-07	0.829814	0.841534	0.994733	0.873658	0.934764	0.977989	1.09891	0.932456	0.777633	0.944412	0.577242	0.891763	0.801528	0.967081	0.798891	0.76116	1.06046	0.655068	0.990951	0.921237	0.689987	0.622188	0.950379	0.925196	0.823428	0.82137	0.633716	0.796172
TCGA-49-4486-01A-01R-1206-07	0.575753	0.712556	0.882606	0.751696	0.830872	0.890374	1.02874	0.836006	0.722035	0.756505	0.571418	0.898887	0.538593	0.879109	0.630166	0.656042	0.860462	0.539502	0.911399	0.772339	0.612572	0.487128	0.820315	0.697199	0.700438	0.710844	0.586437	0.748912
TCGA-73-A9RS-01A-11R-A41B-07	0.543102	0.869346	0.908772	0.683688	0.880477	0.954074	1.0486	0.810866	0.734161	0.816185	0.561614	0.829048	0.568871	0.891149	0.612702	0.688646	0.902571	0.607971	0.894299	0.79568	0.650624	0.503594	0.866921	0.713444	0.693846	0.677992	0.591061	0.766292
TCGA-55-8511-01A-11R-2403-07	0.843592	0.931113	0.9768	0.808133	0.889252	0.982773	1.09913	0.963824	0.75582	0.915497	0.567461	0.8679	0.843777	0.94301	0.726572	0.738756	1.04047	0.722482	0.969067	0.895746	0.725027	0.591808	0.9301	0.909974	0.800197	0.828941	0.700598	0.809662
TCGA-L9-A444-01A-21R-A24H-07	0.821112	0.873108	1.07077	0.801744	0.889996	0.975218	1.11339	0.929573	0.739985	0.945633	0.543711	0.880964	0.82512	0.921532	0.760378	0.683328	1.09301	0.613711	0.944699	0.897996	0.737691	0.428463	0.903835	0.909785	0.838064	0.827989	0.624708	0.794358
TCGA-44-2656-01B-06R-A277-07	0.503108	0.897191	0.805938	0.714907	0.739249	0.733164	1.01619	0.829907	0.715865	0.844643	0.536167	0.765369	0.698009	0.867813	0.512063	0.58176	0.888928	0.509005	0.780742	0.805314	0.531692	0.259222	0.763838	0.833609	0.656581	0.630505	0.409212	0.74728
TCGA-91-6840-01A-11R-1949-07	0.695342	0.863241	0.95925	0.728159	0.888329	0.93172	1.05038	0.859631	0.765746	0.87948	0.562158	0.841667	0.709185	0.936755	0.674704	0.688414	0.971625	0.620488	0.926664	0.861413	0.67525	0.452892	0.868569	0.876587	0.770928	0.776745	0.613814	0.782182
TCGA-95-A4VK-01A-11R-A262-07	0.801762	0.839974	0.97165	0.762465	0.870703	0.948666	1.08208	0.817355	0.714553	0.869707	0.539185	0.816225	0.757528	0.898566	0.678756	0.602829	0.977502	0.587458	0.937385	0.863155	0.611703	0.555373	0.871719	0.794448	0.764669	0.782745	0.593604	0.777135
TCGA-86-8075-01A-11R-2241-07	0.701323	0.872356	0.862165	0.820031	0.895883	0.897681	1.08003	0.991706	0.785617	0.869736	0.587605	0.912924	0.729899	0.985699	0.770711	0.771851	1.01975	0.68315	0.958851	0.91594	0.70522	0.533045	0.964296	0.985783	0.821628	0.822231	0.62755	0.849959
TCGA-55-6986-01A-11R-1949-07	0.748266	0.808394	0.923406	0.797038	0.884702	0.899492	1.07152	0.908666	0.748218	0.853452	0.576183	0.893965	0.70326	0.973002	0.767516	0.741709	0.989788	0.636403	0.973269	0.884535	0.648105	0.473181	0.898041	0.871897	0.806771	0.787259	0.62571	0.816133
TCGA-73-7499-01A-11R-2187-07	0.774899	0.928155	1.04413	0.797559	0.92627	0.952213	1.07746	0.881189	0.747641	0.880545	0.499871	0.906205	0.756678	0.933245	0.751857	0.668895	1.04819	0.652246	0.934082	0.912464	0.672612	0.560283	0.899642	0.913062	0.808023	0.827919	0.609289	0.804453
TCGA-55-8096-01A-11R-2241-07	0.70808	0.764834	0.884028	0.805076	0.926316	0.952363	1.08958	0.968393	0.723606	0.905272	0.474767	0.913363	0.724662	0.965357	0.781956	0.71775	1.06979	0.629693	0.974018	0.895829	0.682934	0.471839	0.917551	0.976341	0.813567	0.796725	0.631241	0.765948
TCGA-05-4405-01A-21R-1858-07	0.705632	0.797392	0.875759	0.804851	0.90204	0.981599	1.08949	0.942566	0.703243	0.877053	0.554	0.865921	0.715315	0.989568	0.754819	0.81887	0.991685	0.670737	0.934846	0.901397	0.65714	0.500162	0.90828	0.86714	0.83665	0.796398	0.646189	0.779363
TCGA-64-5779-01A-01R-1628-07	0.811597	0.941786	0.965676	0.757785	0.851666	0.994713	1.07004	0.847446	0.77593	0.844194	0.542425	0.802526	0.762614	0.949232	0.69037	0.61848	0.945634	0.665173	0.89192	0.888529	0.628501	0.348458	0.894451	0.776768	0.731491	0.74806	0.557472	0.783476
TCGA-50-6593-01A-11R-1755-07	0.661842	0.846666	0.844261	0.834739	0.895158	1.02002	1.08967	0.957685	0.782243	0.875488	0.578085	0.894978	0.685914	1.02337	0.770204	0.731168	1.02352	0.690374	0.968629	0.929631	0.650462	0.59948	0.913638	0.931642	0.848179	0.806175	0.654692	0.764157
TCGA-64-1677-01A-01R-0946-07	0.780073	0.968831	1.00689	0.737635	0.915976	0.914419	1.06531	0.839784	0.719644	0.818309	0.52979	0.87258	0.739074	0.932137	0.703009	0.672134	0.980551	0.684721	0.915203	0.86648	0.680689	0.444327	0.850311	0.835957	0.738923	0.760512	0.58844	0.82797
TCGA-55-6983-01A-11R-1949-07	0.89611	0.885847	1.01642	0.813428	0.915164	1.00811	1.09094	0.902413	0.815289	0.889002	0.586441	0.876914	0.854408	0.977277	0.780697	0.744209	1.01171	0.699189	0.980063	0.926414	0.672271	0.519086	0.901904	0.887821	0.821918	0.830766	0.651167	0.835326
TCGA-93-7347-01A-11R-2187-07	0.82517	0.880156	1.03652	0.84861	0.929566	0.966193	1.10766	0.96476	0.808565	0.932849	0.575788	0.89819	0.809718	1.01755	0.822884	0.788966	1.0875	0.680778	0.984087	0.916276	0.745749	0.537475	0.910473	0.985644	0.867616	0.859047	0.690774	0.827816
TCGA-05-4434-01A-01R-1206-07	0.803384	0.925517	0.987999	0.850996	0.923442	0.956789	1.10409	0.962185	0.80373	0.917521	0.538484	0.922637	0.79577	0.985473	0.854952	0.782257	1.0916	0.667056	0.98998	0.903586	0.730646	0.619533	0.944217	1.0202	0.89723	0.841966	0.663211	0.814957
TCGA-91-6849-01A-11R-1949-07	0.840467	0.832102	0.958718	0.826951	0.842744	0.933344	1.09106	0.887685	0.779006	0.825544	0.672948	0.898296	0.814319	0.954254	0.768182	0.724725	1.02608	0.618923	0.95511	0.881408	0.652059	0.607447	0.921784	0.90902	0.793681	0.800072	0.605182	0.775572
TCGA-62-A46S-01A-11R-A24H-07	0.666805	0.766845	0.934238	0.78868	0.896579	0.973316	1.0727	0.86817	0.763735	0.834603	0.634967	0.844224	0.632471	0.947801	0.694442	0.705885	0.996722	0.586287	0.928016	0.848417	0.699851	0.500168	0.870222	0.841092	0.783031	0.766589	0.658092	0.82913
TCGA-05-4395-01A-01R-1206-07	0.572388	0.932727	0.956005	0.784648	0.886823	0.925428	1.06652	0.895104	0.769149	0.871328	0.477223	0.904997	0.614794	0.92025	0.735391	0.62062	0.99176	0.605064	0.931439	0.840972	0.705725	0.646773	0.880722	0.881121	0.78725	0.785278	0.640275	0.827383
TCGA-97-7553-01A-21R-2039-07	0.800975	0.928675	1.00488	0.886866	0.915075	0.907227	1.10572	1.00517	0.829035	0.915544	0.656998	0.942683	0.838172	1.03128	0.844521	0.861836	1.10508	0.746792	1.00281	0.955328	0.792773	0.735679	0.975483	0.999771	0.877811	0.84286	0.663228	0.84807
TCGA-50-5941-01A-11R-1755-07	0.860835	0.949827	1.03131	0.826626	0.939936	0.937112	1.10786	0.99416	0.807189	0.930855	0.610671	0.929681	0.853904	0.984454	0.815767	0.854442	1.08412	0.731243	0.987468	0.947255	0.78889	0.674262	0.942736	1.00501	0.881474	0.850404	0.729486	0.849723
TCGA-05-5423-01A-01R-1628-07	0.755696	0.873126	1.00033	0.870874	0.920714	0.910322	1.07832	0.949202	0.786245	0.871722	0.657479	0.920598	0.771193	1.02874	0.82889	0.859868	1.06191	0.629604	0.998009	0.900165	0.699601	0.595093	0.917222	0.955061	0.856531	0.826184	0.665608	0.832621
TCGA-62-8398-01A-11R-2326-07	0.648192	0.900625	0.920203	0.803306	0.888999	0.954692	1.08704	0.920865	0.822022	0.861388	0.520961	0.895425	0.648852	0.94191	0.76699	0.692889	0.987005	0.649314	0.979786	0.854103	0.672868	0.595165	0.908803	0.901984	0.804149	0.813257	0.699141	0.881188
TCGA-MP-A4TK-01A-11R-A24X-07	0.802615	0.898705	0.941202	0.828314	0.908755	0.977879	1.11148	0.972856	0.769051	0.924515	0.586493	0.921472	0.778613	0.93123	0.819926	0.731052	1.05808	0.739472	0.963901	0.892582	0.71994	0.530501	0.904616	0.967003	0.827485	0.838929	0.626401	0.812163
TCGA-44-6147-01B-06R-A277-07	0.668787	0.81692	0.695892	0.637465	0.728772	0.639406	0.978194	0.758309	0.656691	0.717287	0.611198	0.634311	0.777573	0.81672	0.512186	0.610215	0.788447	0.55729	0.743631	0.794581	0.459954	0.318695	0.771683	0.663345	0.625518	0.636653	0.412222	0.726034
TCGA-91-8497-01A-11R-2403-07	0.907805	0.792687	0.959673	0.837176	0.908481	1.00098	1.08503	0.932229	0.809714	0.915896	0.638567	0.897938	0.866149	1.01731	0.808273	0.784109	1.05846	0.692605	0.971984	0.927287	0.713993	0.531768	0.930434	0.954764	0.853192	0.828305	0.668979	0.792697
TCGA-50-6594-01A-11R-1755-07	0.530165	0.864698	0.878603	0.768698	0.914819	0.900243	1.04605	0.936935	0.743981	0.844527	0.464216	0.874652	0.636848	0.975118	0.655585	0.555007	0.939439	0.601491	0.933011	0.869652	0.711041	0.437553	0.881299	0.829525	0.793143	0.785001	0.555372	0.71123
TCGA-44-8117-01A-11R-2241-07	0.619325	0.806184	0.895996	0.754384	0.855656	0.953601	1.07624	0.920695	0.737718	0.851806	0.581265	0.877457	0.625508	0.93704	0.692931	0.734857	0.965305	0.630801	0.909093	0.872209	0.606648	0.445266	0.894438	0.882501	0.754427	0.741297	0.631119	0.757077
TCGA-4B-A93V-01A-11R-A39D-07	0.662013	0.851324	0.950445	0.727115	0.82044	1.0067	1.03687	0.817399	0.692143	0.759785	0.58274	0.815779	0.686056	0.920335	0.605564	0.540568	0.952283	0.598098	0.951354	0.844078	0.625423	0.478384	0.868925	0.790141	0.669756	0.726411	0.654821	0.808123
TCGA-55-7910-01A-11R-2170-07	0.641025	0.881487	0.840558	0.694409	0.836678	0.966158	1.03618	0.858622	0.716437	0.751194	0.599112	0.811025	0.627854	1.02645	0.620819	0.626616	0.934793	0.635215	0.918836	0.840966	0.59482	0.522428	0.89357	0.790812	0.66756	0.710964	0.602748	0.808457
TCGA-MN-A4N1-01A-11R-A24X-07	0.518544	0.765559	0.779035	0.74341	0.86645	0.92456	1.03607	0.864059	0.712413	0.808221	0.455333	0.848601	0.476902	0.902355	0.645996	0.650959	0.882123	0.6209	0.928929	0.819349	0.621113	0.462805	0.85194	0.795024	0.735595	0.721537	0.564128	0.749254
TCGA-44-7671-01A-11R-2066-07	0.617261	0.787704	0.844084	0.7867	0.875767	0.922144	1.05512	0.898817	0.744411	0.797618	0.604909	0.910762	0.592336	0.96494	0.730321	0.726078	0.911723	0.637332	0.951817	0.870846	0.641439	0.576498	0.897925	0.824798	0.78741	0.762998	0.594585	0.807602
TCGA-44-7659-01A-11R-2066-07	0.726236	0.757833	0.888718	0.791177	0.87899	0.926329	1.06062	0.840727	0.757787	0.78841	0.634267	0.85729	0.729893	0.992747	0.687518	0.677606	0.984385	0.568073	0.913518	0.877587	0.622418	0.474468	0.89272	0.820216	0.758532	0.730096	0.610696	0.720648
TCGA-64-5774-01A-01R-1628-07	0.637311	0.856977	0.872449	0.755452	0.822515	0.977586	1.0208	0.85587	0.751722	0.787437	0.495353	0.850408	0.575569	0.924613	0.591182	0.558475	0.914764	0.68201	0.898623	0.864713	0.711955	0.558775	0.894421	0.804085	0.691711	0.748191	0.697004	0.82865
TCGA-55-A492-01A-11R-A24H-07	0.613292	0.66899	0.889417	0.783062	0.833082	0.923861	1.04215	0.8456	0.702187	0.826951	0.516046	0.848919	0.563187	0.915426	0.690467	0.652521	0.904547	0.546676	0.924252	0.830187	0.657217	0.550098	0.848742	0.762052	0.728017	0.730172	0.590705	0.71869
TCGA-86-A4D0-01A-11R-A24H-07	0.576969	0.903203	0.91879	0.73577	0.866224	0.971066	1.01439	0.876865	0.705197	0.762835	0.498524	0.857002	0.539459	0.895149	0.616569	0.585725	0.890547	0.614073	0.922136	0.871173	0.614329	0.467179	0.907951	0.787169	0.734223	0.723447	0.675426	0.809788
TCGA-95-8494-01A-11R-2326-07	0.507965	0.87211	0.867974	0.835637	0.864316	0.94564	1.06382	0.931541	0.772938	0.891653	0.59444	0.883001	0.606716	0.953971	0.697097	0.656559	1.01538	0.610453	0.945109	0.843915	0.650087	0.512701	0.885302	0.904124	0.780378	0.744447	0.573997	0.758183
TCGA-38-4632-01A-01R-1755-07	0.702306	0.965472	0.986082	0.871415	0.926201	0.973309	1.06997	0.959447	0.793657	0.889637	0.566744	0.926921	0.748814	0.991284	0.823977	0.784475	1.05836	0.722698	0.966835	0.877586	0.747507	0.615116	0.928816	0.965194	0.853924	0.825969	0.672544	0.837745
TCGA-35-5375-01A-01R-1628-07	0.715182	0.927365	0.999268	0.816587	0.920842	0.890537	1.03465	0.857504	0.723684	0.814825	0.545607	0.828755	0.722287	0.969685	0.72623	0.71418	0.981348	0.696588	0.910329	0.866136	0.700383	0.509285	0.887674	0.900342	0.811327	0.763739	0.601074	0.786957
TCGA-05-4396-01A-21R-1858-07	0.562562	0.771742	0.845203	0.759857	0.872906	0.957175	1.055	0.888796	0.75939	0.801552	0.500312	0.821678	0.572951	0.930404	0.601183	0.629899	0.888134	0.607772	0.896215	0.865318	0.655127	0.594834	0.894111	0.778238	0.755626	0.780308	0.622977	0.829658
TCGA-J2-A4AG-01A-11R-A24H-07	0.850213	0.902072	0.99077	0.859488	0.902977	0.981991	1.09869	0.936965	0.759222	0.901096	0.656524	0.881379	0.836225	0.962633	0.759196	0.820408	1.0281	0.663092	0.977924	0.896208	0.714658	0.540082	0.915296	0.940881	0.834759	0.818787	0.674841	0.8378
TCGA-55-8615-01A-11R-2403-07	0.507944	0.741479	0.800989	0.750194	0.839885	1.00204	1.04232	0.85553	0.730876	0.804258	0.474425	0.858265	0.503284	0.939024	0.630146	0.606296	0.921149	0.604066	0.941303	0.846725	0.625023	0.508603	0.909552	0.814702	0.73193	0.743681	0.621966	0.788756
TCGA-55-7728-01A-11R-2187-07	0.82981	0.840845	0.967576	0.836863	0.886543	0.991051	1.10378	0.901856	0.777479	0.942317	0.6343	0.907904	0.847911	0.957314	0.819154	0.736342	1.11786	0.654682	1.00719	0.898192	0.691291	0.613383	0.945841	0.95435	0.834563	0.80688	0.743555	0.791985
TCGA-97-8552-01A-11R-2403-07	0.768556	0.737833	0.919982	0.848258	0.872385	0.929619	1.08287	0.898829	0.733283	0.863417	0.636551	0.895966	0.749119	0.997657	0.789954	0.774001	1.04714	0.583355	0.982032	0.91213	0.648969	0.62597	0.949119	0.874078	0.840717	0.778909	0.627669	0.727913
TCGA-44-2655-01A-01R-0946-07	0.79924	0.832045	0.937568	0.814549	0.875264	0.937261	1.08523	0.881841	0.737636	0.835669	0.551346	0.910079	0.753489	0.980142	0.760315	0.766135	0.977365	0.623394	0.968426	0.879914	0.665258	0.57255	0.880775	0.858365	0.796001	0.788536	0.643966	0.791604
TCGA-50-6597-01A-11R-1858-07	0.781033	0.807834	1.00348	0.760769	0.885983	0.934067	1.0659	0.883774	0.697644	0.836382	0.495208	0.837593	0.726877	0.909614	0.694904	0.607476	0.990947	0.65242	0.986195	0.828509	0.658728	0.535768	0.901955	0.776788	0.817682	0.791071	0.613722	0.813874
TCGA-55-7727-01A-11R-2170-07	0.800316	0.945702	0.945241	0.799502	0.904728	0.899687	1.08937	0.903542	0.802685	0.839949	0.569006	0.868592	0.820476	0.973893	0.687048	0.786522	0.972255	0.740655	0.909286	0.867688	0.660315	0.439644	0.892606	0.889814	0.765732	0.77689	0.586334	0.871376
TCGA-55-6982-01A-11R-1949-07	0.755597	0.886251	0.890747	0.833716	0.912917	0.995563	1.09515	0.986398	0.767615	0.867444	0.501458	0.888289	0.731914	0.959621	0.748161	0.658944	1.03457	0.707938	0.963638	0.907001	0.678181	0.544282	0.92823	0.971974	0.826759	0.809001	0.646721	0.808766
TCGA-55-6985-01A-11R-1949-07	0.768624	0.905959	0.984683	0.842692	0.913265	0.958829	1.10078	0.955495	0.758297	0.901249	0.641566	0.882049	0.761744	0.995628	0.774908	0.798679	1.04886	0.686801	0.961535	0.902082	0.776899	0.645566	0.94036	0.948546	0.840052	0.82494	0.637715	0.855039
TCGA-MN-A4N4-01A-12R-A24X-07	0.625033	0.793808	0.882933	0.767908	0.92891	0.935349	1.0778	0.912931	0.754471	0.832775	0.458217	0.871139	0.624573	0.943197	0.677718	0.719291	0.994737	0.617245	0.91177	0.882764	0.652576	0.529121	0.891228	0.855063	0.756402	0.761227	0.553499	0.684315
TCGA-67-3773-01A-01R-0946-07	0.664892	0.8272	0.99287	0.83197	0.932916	0.902218	1.077	0.922126	0.797218	0.885673	0.628459	0.89125	0.702403	0.983334	0.796069	0.842425	1.04795	0.656217	0.918249	0.899087	0.684258	0.505022	0.894991	0.934935	0.839391	0.796039	0.688344	0.7658
TCGA-86-A4P7-01A-11R-A24X-07	0.787506	0.841242	0.989596	0.799749	0.891129	0.919358	1.0942	0.923008	0.755313	0.911221	0.639289	0.891048	0.798468	0.963821	0.783897	0.831416	1.05279	0.650709	0.965566	0.911032	0.693456	0.52726	0.93789	0.917426	0.850822	0.818181	0.672416	0.809295
TCGA-86-8669-01A-11R-2403-07	0.71667	0.853616	0.945035	0.772904	0.890714	0.950292	1.06422	0.896957	0.705073	0.83415	0.552287	0.857705	0.723178	1.01213	0.748304	0.681815	0.992911	0.667667	0.966997	0.886021	0.67093	0.519274	0.914147	0.888702	0.800583	0.783716	0.720874	0.802184
TCGA-44-4112-01B-06R-A277-07	0.422207	0.805202	0.670324	0.64931	0.683754	0.732107	0.981725	0.829563	0.638592	0.745969	0.542804	0.725254	0.588543	0.826826	0.51211	0.604808	0.794197	0.506123	0.735837	0.803707	0.47953	0.271653	0.78499	0.726334	0.627389	0.608797	0.405762	0.733431
TCGA-49-4510-01A-01R-1206-07	0.617439	0.663558	0.894246	0.791759	0.866769	0.993237	1.03917	0.835966	0.675247	0.851806	0.623681	0.86232	0.578011	0.926814	0.684159	0.699979	0.946929	0.574682	0.949102	0.845882	0.663533	0.537563	0.880867	0.79009	0.764391	0.738843	0.611778	0.742022
TCGA-49-AARN-01A-21R-A41B-07	0.788715	0.803841	0.909598	0.767871	0.909142	0.980804	1.07705	0.898242	0.75052	0.832641	0.547465	0.839016	0.750279	0.946567	0.687377	0.632272	0.980459	0.694135	0.943858	0.890365	0.663271	0.534754	0.889196	0.810701	0.779294	0.78361	0.619646	0.823624
TCGA-50-6595-01A-12R-1858-07	0.611287	0.925161	0.963667	0.815942	0.916404	0.930238	1.09742	0.977912	0.797031	0.866302	0.55846	0.93665	0.703472	0.946187	0.775656	0.724474	1.02524	0.62818	0.954616	0.919806	0.78663	0.620168	0.914361	0.993213	0.839581	0.835167	0.634103	0.838553
TCGA-75-5125-01A-01R-1755-07	0.69871	0.950195	0.98494	0.844816	0.895535	0.936523	1.09154	0.983395	0.813716	0.93759	0.563315	0.907464	0.741922	0.970535	0.757006	0.730865	1.07824	0.654341	0.980026	0.901876	0.729424	0.607364	0.942576	0.963347	0.851292	0.793995	0.649133	0.791537
TCGA-99-7458-01A-11R-2039-07	0.739849	0.892636	1.00584	0.843802	0.908135	0.95688	1.1011	0.963538	0.796726	0.919016	0.61352	0.898408	0.764479	0.989327	0.772056	0.817707	1.05885	0.676419	0.968594	0.938078	0.711851	0.537881	0.909145	0.953042	0.853614	0.842544	0.649687	0.825364
TCGA-49-AAR4-01A-12R-A41B-07	0.777517	0.934648	1.06488	0.777491	0.890912	0.968003	1.09275	0.881115	0.762478	0.965385	0.59069	0.858573	0.736914	0.962951	0.710459	0.653023	1.04536	0.594133	0.957593	0.907094	0.714595	0.474972	0.932047	0.914329	0.793386	0.804059	0.548846	0.780865
TCGA-55-6978-01A-11R-1949-07	0.691384	0.999688	1.05658	0.815513	0.918135	0.944918	1.12004	0.988007	0.837711	0.984582	0.592136	0.926665	0.743205	0.954939	0.798274	0.731248	1.07422	0.690402	0.962137	0.944925	0.806657	0.581136	0.919888	1.03108	0.868369	0.863257	0.636661	0.860334
TCGA-55-8204-01A-11R-2241-07	0.737482	0.870999	0.906731	0.794382	0.946408	0.897945	1.09184	0.924952	0.752322	0.852251	0.577654	0.849814	0.683742	0.984902	0.741657	0.709943	0.971571	0.598964	0.926774	0.876605	0.676831	0.656707	0.948638	0.857136	0.771338	0.779377	0.626758	0.829145
TCGA-97-8171-01A-11R-2287-07	0.467967	0.688129	0.756074	0.679775	0.804957	0.930671	1.00511	0.84786	0.718654	0.716803	0.446565	0.855257	0.521233	0.903475	0.585269	0.536083	0.851246	0.55517	0.892876	0.791373	0.55049	0.277764	0.857741	0.698675	0.700202	0.644164	0.519582	0.691232
TCGA-86-7713-01A-11R-2066-07	0.608767	0.833498	0.834687	0.71377	0.853407	0.963124	1.00972	0.879697	0.780233	0.727663	0.567117	0.856151	0.595261	0.940033	0.616275	0.616609	0.910413	0.623657	0.923611	0.835385	0.632903	0.5306	0.864514	0.794668	0.722903	0.74763	0.630963	0.896356
TCGA-44-3917-01A-01R-A278-07	0.636061	0.937721	0.935652	0.682288	0.790061	0.900667	0.998659	0.825832	0.695581	0.804291	0.569863	0.857982	0.666395	0.896301	0.659489	0.587136	0.946954	0.681549	0.882435	0.850203	0.555257	0.393979	0.800122	0.866359	0.724342	0.730634	0.572639	0.798404
TCGA-55-6968-01A-11R-1949-07	0.727031	0.941819	0.967294	0.795426	0.877133	0.939237	1.06751	0.885299	0.813704	0.840857	0.483883	0.912559	0.75772	0.980945	0.728167	0.573667	1.03287	0.680435	0.945	0.933406	0.766406	0.463189	0.943071	0.958327	0.815161	0.783774	0.650641	0.813339
TCGA-35-3615-01A-01R-0946-07	0.672989	0.734129	0.901074	0.768111	0.853362	0.907794	1.05743	0.864351	0.780242	0.785922	0.493437	0.883369	0.667993	0.928333	0.718422	0.715015	0.945492	0.532322	0.907265	0.854849	0.596907	0.48314	0.871646	0.838495	0.765093	0.758091	0.583351	0.764604
TCGA-44-2666-01B-02R-A277-07	0.409982	0.596759	0.528798	0.539854	0.705089	0.732037	0.945147	0.754283	0.632427	0.637501	0.442844	0.610276	0.489524	0.836353	0.382991	0.575385	0.627733	0.455607	0.700425	0.716872	0.403979	0.169282	0.772568	0.606113	0.536075	0.521958	0.322673	0.71145
TCGA-78-7155-01A-11R-2039-07	0.478651	0.85799	0.863869	0.682763	0.894589	0.888554	1.00228	0.81629	0.758768	0.771173	0.444588	0.838547	0.493552	0.932372	0.667917	0.692048	0.861899	0.608993	0.881488	0.808212	0.638783	0.264381	0.867854	0.808	0.702336	0.709809	0.462701	0.781394
TCGA-50-8460-01A-11R-2326-07	0.81179	0.817095	0.971005	0.8322	0.930593	0.924357	1.09584	0.898326	0.837028	0.888661	0.58672	0.896961	0.76821	1.00214	0.800155	0.847191	1.04545	0.667928	0.99041	0.901995	0.655756	0.537815	0.939395	0.896109	0.818552	0.803572	0.628621	0.770265
TCGA-86-7955-01A-11R-2187-07	0.540861	0.781281	0.849686	0.655511	0.831683	0.914493	1.00744	0.800282	0.70834	0.708534	0.419308	0.823795	0.544729	0.881988	0.534859	0.544288	0.80662	0.634562	0.869347	0.75223	0.592627	0.383509	0.855148	0.651661	0.59068	0.645253	0.594185	0.750606
TCGA-64-5781-01A-01R-1628-07	0.718881	0.940961	1.04807	0.800316	0.936063	0.975826	1.09145	0.902808	0.762473	0.91777	0.521276	0.904913	0.695733	0.893585	0.745274	0.692372	1.01516	0.672198	0.928494	0.91599	0.777123	0.582672	0.869008	0.863702	0.830501	0.836271	0.640994	0.871201
TCGA-78-7154-01A-11R-2039-07	0.592309	0.911776	0.909951	0.75442	0.86939	0.946681	1.06214	0.959623	0.772455	0.804979	0.518281	0.85474	0.608169	0.983914	0.680028	0.688197	0.894615	0.686391	0.9437	0.83199	0.690359	0.438939	0.892974	0.807898	0.742648	0.766487	0.647885	0.822242
TCGA-44-6779-01A-11R-1858-07	0.69079	0.951039	1.04042	0.782689	0.939312	0.954471	1.11622	0.990588	0.827135	0.937622	0.585623	0.941854	0.723773	0.975573	0.797147	0.774606	1.07649	0.686864	0.956848	0.934974	0.783437	0.676229	0.945391	0.98687	0.855353	0.837326	0.647394	0.852707
TCGA-50-5055-01A-01R-1628-07	1.02666	0.934973	1.06304	0.838897	0.93522	0.976925	1.11425	0.93709	0.822598	0.934803	0.625387	0.907544	0.989971	0.978013	0.830868	0.830512	1.08575	0.781044	1.01583	0.944325	0.74318	0.550155	0.938591	0.975774	0.894716	0.887076	0.680457	0.827692
TCGA-55-6980-01A-11R-1949-07	0.627182	0.786417	0.976933	0.852713	0.913763	0.963838	1.10161	0.943956	0.814246	0.90841	0.628287	0.870079	0.668476	0.982097	0.798815	0.797511	1.06233	0.649638	1.01291	0.953779	0.704003	0.57479	0.960539	0.96104	0.86586	0.839245	0.636656	0.799517
TCGA-50-5049-01A-01R-1628-07	0.904371	0.961065	1.06416	0.854876	0.922675	0.946777	1.11632	0.958769	0.855965	0.957806	0.609346	0.944821	0.897408	0.99184	0.84688	0.850502	1.11794	0.742605	1.00648	0.95079	0.768122	0.539501	0.91898	1.02391	0.892405	0.889532	0.611626	0.840161
TCGA-75-6203-01A-11R-1755-07	0.694577	0.807362	0.993048	0.871002	0.909673	0.892734	1.10072	0.968422	0.798433	0.928229	0.637792	0.962538	0.757259	0.991045	0.832227	0.87769	1.09738	0.686396	1.01228	0.962965	0.808211	0.599704	0.959024	0.949268	0.865713	0.833312	0.640138	0.829092
TCGA-NJ-A4YP-01A-11R-A262-07	0.602276	0.877348	0.947096	0.770452	0.874238	0.989712	1.07621	0.922046	0.780242	0.876886	0.427798	0.876781	0.608653	0.900778	0.729189	0.670201	0.983993	0.61245	0.906969	0.890509	0.700797	0.511702	0.888337	0.847005	0.746616	0.792549	0.586404	0.804302
TCGA-73-4658-01A-01R-1755-07	0.725199	0.921137	0.982103	0.883303	0.915125	0.989879	1.09653	0.971189	0.820291	0.925426	0.66364	0.921413	0.760206	0.990562	0.845306	0.86112	1.08699	0.719229	1.00507	0.959028	0.715825	0.656464	0.93111	1.01379	0.880231	0.856237	0.683825	0.806585
TCGA-05-5715-01A-01R-1628-07	0.66671	0.810498	0.884001	0.821851	0.923444	0.937334	1.07462	0.990421	0.776648	0.834178	0.511554	0.903271	0.685007	1.01587	0.774433	0.826023	1.0107	0.656682	0.992914	0.889412	0.685426	0.564471	0.895059	0.925714	0.826408	0.813138	0.716431	0.790978
TCGA-69-7763-01A-11R-2170-07	0.715265	0.782793	0.89234	0.796228	0.867811	0.957507	1.07242	0.911517	0.781965	0.866539	0.619581	0.889529	0.713984	0.953865	0.724228	0.768819	0.969199	0.64174	0.917976	0.905336	0.707525	0.557753	0.889338	0.860001	0.812952	0.793288	0.601481	0.792278
TCGA-91-7771-01A-11R-2170-07	0.797453	0.885961	1.0019	0.813521	0.913578	0.942036	1.10259	0.941844	0.803413	0.917531	0.600153	0.912842	0.787943	0.955746	0.766977	0.800383	1.06311	0.680631	0.969332	0.913539	0.709305	0.517838	0.921259	0.942079	0.811253	0.828123	0.624886	0.845745
TCGA-05-4403-01A-01R-1206-07	0.70406	0.81106	0.943022	0.854893	0.904358	0.996058	1.10299	0.979457	0.780743	0.91205	0.596117	0.944459	0.718771	0.990258	0.818597	0.776382	1.04478	0.653048	0.982472	0.919392	0.705408	0.64788	0.968452	0.958378	0.856492	0.817112	0.697098	0.820216
TCGA-71-8520-01A-11R-2403-07	0.506906	0.81907	0.835034	0.792932	0.903113	0.94293	1.07274	0.972926	0.751051	0.848225	0.518175	0.859607	0.568532	0.950362	0.704796	0.744532	0.938124	0.655471	0.953011	0.885512	0.607256	0.476912	0.891462	0.857161	0.786228	0.783862	0.652249	0.829585
TCGA-86-8281-01A-11R-2287-07	0.733543	0.750446	0.907076	0.765454	0.849528	0.959151	1.06224	0.894978	0.761531	0.810393	0.524642	0.872957	0.703228	0.919968	0.687085	0.68924	0.941796	0.574711	0.930807	0.852287	0.630398	0.475091	0.879017	0.824237	0.773809	0.781696	0.610931	0.773593
TCGA-78-7160-01A-11R-2039-07	0.761133	0.951263	1.01666	0.832466	0.897216	0.950774	1.10392	0.933695	0.804905	0.924568	0.59865	0.909025	0.762184	0.979032	0.818231	0.810608	1.04814	0.693117	0.955993	0.931854	0.777286	0.685767	0.911363	0.927706	0.851241	0.842515	0.634994	0.900866
TCGA-55-7913-01B-11R-2241-07	0.536978	0.86697	0.861232	0.741781	0.857655	0.958632	1.037	0.857004	0.674328	0.818233	0.430659	0.863944	0.524097	0.927678	0.618994	0.560523	0.900724	0.64025	0.927729	0.795957	0.591681	0.615593	0.91895	0.784612	0.703108	0.724951	0.634849	0.82888
TCGA-55-7574-01A-11R-2039-07	0.936906	0.944342	1.02808	0.811444	0.891508	0.951726	1.10237	0.894695	0.793087	0.94134	0.647779	0.888983	0.921931	0.949441	0.789327	0.812377	1.0595	0.698908	0.959278	0.919512	0.694397	0.491344	0.922482	0.943277	0.828921	0.848622	0.630101	0.819639
TCGA-L9-A7SV-01A-11R-A39D-07	0.538384	0.807037	0.863112	0.669655	0.812754	0.98985	1.04451	0.863701	0.670637	0.765255	0.577701	0.801318	0.573133	0.9294	0.539022	0.495978	0.85734	0.582835	0.896139	0.804206	0.596559	0.303448	0.855502	0.72851	0.697289	0.67278	0.539351	0.706551
TCGA-MP-A4TF-01A-11R-A262-07	0.596728	0.837193	0.883005	0.788048	0.873844	0.953519	1.07592	0.88211	0.72697	0.801163	0.504103	0.887148	0.592684	0.907214	0.646259	0.577958	0.919033	0.505002	0.892013	0.832658	0.638414	0.536756	0.892646	0.812154	0.717486	0.717872	0.617207	0.809271
TCGA-62-A46O-01A-11R-A24H-07	0.542954	0.809681	0.733858	0.676741	0.85376	0.887486	0.984627	0.748533	0.674182	0.656072	0.478499	0.815022	0.463533	0.937036	0.485032	0.51839	0.782621	0.646752	0.823463	0.758126	0.563904	0.416606	0.859288	0.596686	0.616091	0.668027	0.553675	0.813168
TCGA-44-A47G-01A-21R-A24H-07	0.866808	0.947477	1.0259	0.881344	0.914652	0.954177	1.11904	0.949497	0.724345	0.968132	0.618864	0.893296	0.837813	0.987136	0.81117	0.798446	1.09725	0.663445	0.97578	0.911855	0.742024	0.58005	0.951074	0.967931	0.841532	0.858874	0.637716	0.815935
TCGA-05-4390-01A-02R-1755-07	0.651608	0.863488	0.848548	0.779965	0.870579	0.991109	1.04672	0.915595	0.756341	0.778871	0.491204	0.904779	0.657291	0.942841	0.714999	0.624727	0.984818	0.705092	0.956054	0.872879	0.696617	0.587057	0.911834	0.885129	0.802311	0.773399	0.620102	0.839291
TCGA-91-8496-01A-11R-2403-07	0.591052	0.792671	0.966598	0.893892	0.905512	0.923468	1.09398	0.927561	0.796512	0.873641	0.610831	0.932198	0.703829	1.00769	0.813785	0.86789	1.06868	0.605421	1.00235	0.910889	0.690374	0.616622	0.941078	0.909429	0.869398	0.801722	0.635257	0.775366
TCGA-62-8395-01A-11R-2326-07	0.672534	0.717682	0.894542	0.779955	0.876017	0.96089	1.06723	0.878938	0.707272	0.844461	0.575933	0.860927	0.666732	0.960351	0.712386	0.739787	0.950084	0.621144	0.947116	0.876867	0.654643	0.501442	0.904098	0.857091	0.798625	0.780738	0.606497	0.745875
TCGA-69-8453-01A-12R-2326-07	0.768111	0.901409	1.00223	0.896206	0.902726	0.979976	1.11334	0.982796	0.791084	0.931092	0.671816	0.943295	0.803493	1.02959	0.839474	0.863203	1.09852	0.688587	0.981145	0.933952	0.734026	0.670415	0.975439	0.986661	0.849673	0.85186	0.701882	0.85211
TCGA-93-A4JO-01A-21R-A24X-07	0.817065	0.881324	1.00912	0.825729	0.879134	0.93343	1.09196	0.894434	0.789621	0.900154	0.606726	0.849639	0.792831	0.987791	0.754205	0.794135	1.072	0.639786	0.967016	0.906348	0.656685	0.491352	0.916128	0.92882	0.817511	0.784932	0.590278	0.786174
TCGA-55-8092-01A-11R-2241-07	0.795127	0.879312	1.01111	0.733143	0.858143	0.893175	1.11028	0.861869	0.759243	0.890529	0.530086	0.85273	0.785511	0.889951	0.707852	0.601951	1.0307	0.584067	0.918172	0.865209	0.628656	0.451962	0.88108	0.863904	0.725709	0.802097	0.586795	0.801901
TCGA-55-1592-01A-01R-0946-07	0.595966	0.822535	0.859432	0.79426	0.877607	0.929605	1.06686	0.947604	0.794838	0.809441	0.547612	0.913941	0.666936	1.02245	0.753761	0.80706	1.00769	0.636623	0.952032	0.888131	0.654576	0.523019	0.938883	0.93495	0.798115	0.770154	0.586528	0.759112
TCGA-44-6147-01A-11R-A278-07	0.726459	0.817537	0.832354	0.7115	0.84165	0.856748	1.07585	0.860146	0.706407	0.805099	0.573077	0.803811	0.735305	0.922823	0.656142	0.713931	0.960625	0.588954	0.896381	0.853188	0.51029	0.464874	0.882944	0.801136	0.771595	0.753602	0.544905	0.744152
TCGA-38-4629-01A-02R-1206-07	0.720732	0.935875	1.00472	0.864184	0.919067	0.944527	1.11128	0.98667	0.804495	0.936651	0.541038	0.946944	0.756174	0.966218	0.854316	0.779103	1.08904	0.701713	0.969427	0.930393	0.794725	0.562826	0.952325	1.02142	0.884374	0.850617	0.632575	0.819662
TCGA-69-7760-01A-11R-2170-07	0.44918	0.793818	0.751998	0.697646	0.896304	0.924099	1.04261	0.886061	0.692351	0.760765	0.461562	0.859403	0.436953	0.905566	0.619364	0.627899	0.843565	0.596464	0.921739	0.856596	0.566433	0.34672	0.883613	0.762619	0.681762	0.677744	0.574827	0.770972
TCGA-44-2662-01A-01R-0946-07	0.650181	0.9155	0.909192	0.844862	0.872553	0.93945	1.0891	0.995855	0.808663	0.913033	0.556571	0.940938	0.709676	1.02712	0.805811	0.724032	1.09829	0.619796	0.979208	0.878111	0.722228	0.6675	0.948142	1.01203	0.822256	0.796378	0.679935	0.797934
TCGA-44-7672-01A-11R-2066-07	0.891683	0.947619	1.01021	0.861885	0.913667	0.979434	1.10643	0.95472	0.801511	0.935219	0.585452	0.919612	0.85565	0.960979	0.832366	0.796286	1.09927	0.732719	0.978242	0.936952	0.80065	0.590852	0.927604	0.998878	0.860164	0.860083	0.689813	0.834214
TCGA-44-6148-01A-11R-1755-07	0.753998	0.686942	0.869324	0.795837	0.908138	0.884955	1.05871	0.919676	0.77555	0.85288	0.686198	0.85696	0.709949	0.985323	0.751415	0.822191	1.00743	0.64672	0.946217	0.913734	0.649047	0.539399	0.978089	0.849883	0.798414	0.768832	0.624842	0.775912
TCGA-64-5815-01A-01R-1628-07	0.693098	0.893805	0.913397	0.856953	0.925601	0.984082	1.10664	1.01506	0.823774	0.917141	0.575883	0.949519	0.734275	0.959275	0.828427	0.791714	1.07185	0.728986	0.959317	0.931518	0.711266	0.507514	0.92868	1.00332	0.847704	0.848473	0.676954	0.840003
TCGA-97-A4M2-01A-12R-A24X-07	0.757916	0.808607	1.00141	0.845393	0.899408	0.950305	1.09203	0.932566	0.777352	0.933667	0.609328	0.893646	0.804378	1.02673	0.811989	0.788853	1.08937	0.623253	0.967776	0.912322	0.735052	0.619862	0.945371	0.940884	0.838902	0.824384	0.633056	0.768693
TCGA-NJ-A4YF-01A-12R-A262-07	0.509942	0.755634	0.864578	0.7721	0.817766	0.982912	1.00915	0.834653	0.700861	0.745834	0.54325	0.820826	0.516844	0.959993	0.588735	0.522325	0.945458	0.598991	0.935763	0.794	0.601335	0.545274	0.888181	0.772639	0.697954	0.679423	0.601555	0.699961
TCGA-55-1594-01A-01R-0946-07	0.702951	0.855337	0.948355	0.776325	0.890099	0.90509	1.05381	0.902632	0.751722	0.826232	0.501187	0.874893	0.666546	0.981788	0.741278	0.670079	0.968166	0.665704	0.942869	0.884218	0.658544	0.503827	0.910684	0.88108	0.781713	0.748178	0.686623	0.76117
TCGA-75-6206-01A-11R-1755-07	0.603313	0.729691	0.865965	0.806074	0.888983	0.927925	1.0763	0.911656	0.79683	0.854729	0.647138	0.894365	0.666179	0.955865	0.764986	0.777912	0.998332	0.583611	0.93436	0.87932	0.696129	0.557144	0.907362	0.863622	0.828428	0.794902	0.618083	0.778523
TCGA-44-7667-01A-31R-2066-07	0.519473	0.868491	0.868451	0.714886	0.843929	0.936323	1.02254	0.878984	0.727393	0.780133	0.490387	0.883871	0.553158	0.936973	0.691428	0.622683	0.947515	0.482286	0.908466	0.86058	0.755873	0.491301	0.940831	0.821228	0.700871	0.740927	0.615746	0.774644
TCGA-55-7724-01A-11R-2170-07	0.79001	0.95928	0.943263	0.848401	0.943131	0.849295	1.09733	0.990334	0.81488	0.856109	0.63368	0.935644	0.80835	1.01009	0.829543	0.856462	1.02979	0.733723	0.904759	0.925485	0.752937	0.651873	0.953491	0.93679	0.819266	0.805178	0.628462	0.851647
TCGA-55-8506-01A-11R-2403-07	0.598513	0.858968	0.90614	0.775817	0.881021	0.994784	1.08216	0.896501	0.76564	0.864311	0.546212	0.856558	0.645985	0.950239	0.698011	0.759199	0.998842	0.603049	0.961285	0.860218	0.681549	0.530307	0.929489	0.889675	0.805179	0.750425	0.646575	0.786309
TCGA-86-8359-01A-11R-2326-07	0.649741	0.8668	1.03631	0.825519	0.927247	0.964713	1.07861	0.893161	0.793572	0.895009	0.550708	0.832464	0.627418	0.936088	0.725922	0.67175	1.00714	0.59977	0.926993	0.894188	0.694341	0.724785	0.917012	0.866354	0.800755	0.815197	0.643516	0.868524
TCGA-05-4397-01A-01R-1206-07	0.502659	0.908332	0.856863	0.758361	0.88396	0.944942	1.03778	0.898257	0.765899	0.827733	0.412224	0.902633	0.625795	0.953794	0.705499	0.509822	0.955687	0.608686	0.959083	0.817482	0.660375	0.460969	0.951213	0.848939	0.73989	0.724084	0.561547	0.778563
TCGA-75-6214-01A-41R-1949-07	0.440114	0.820485	0.835196	0.72151	0.929001	0.955342	1.06484	0.902967	0.683078	0.850259	0.404409	0.895993	0.483178	0.960188	0.630421	0.559021	0.886813	0.616217	0.899753	0.870306	0.669575	0.684808	0.910065	0.805601	0.747498	0.736447	0.62179	0.795574
TCGA-86-8074-01A-11R-2241-07	0.627665	0.835452	0.876472	0.808256	0.900013	0.936276	1.10062	0.950952	0.755662	0.860569	0.495727	0.884936	0.65699	0.971145	0.759693	0.699661	1.02113	0.66252	0.947671	0.897938	0.682436	0.521678	0.912179	0.954135	0.81542	0.802363	0.575492	0.804985
TCGA-75-6211-01A-11R-1755-07	0.697374	0.874026	0.914152	0.741366	0.845238	0.975906	1.03065	0.888517	0.721158	0.777386	0.507414	0.822333	0.642695	0.955565	0.675143	0.614202	0.928552	0.610668	0.956021	0.875383	0.68838	0.52875	0.905551	0.826409	0.767912	0.740002	0.63275	0.801536
TCGA-62-A472-01A-11R-A24H-07	0.62991	0.889694	0.960737	0.774743	0.89488	0.992733	1.08125	0.878749	0.755799	0.899045	0.512124	0.903027	0.663315	0.979578	0.715129	0.713025	1.01438	0.630008	0.943734	0.870182	0.642035	0.532737	0.891393	0.895575	0.799601	0.764245	0.612373	0.80446
TCGA-78-7149-01A-11R-2039-07	0.610539	0.712641	0.877702	0.743131	0.863424	0.972115	1.05269	0.859454	0.746081	0.794691	0.547448	0.840298	0.567735	0.900201	0.650472	0.595418	0.894539	0.549365	0.938669	0.843504	0.663895	0.510679	0.861863	0.715304	0.70661	0.750883	0.632145	0.716959
TCGA-55-A57B-01A-12R-A39D-07	0.566753	0.803571	0.892543	0.816901	0.86184	0.924541	1.10087	0.936912	0.712729	0.875717	0.587327	0.864571	0.586152	0.983331	0.719897	0.731673	0.994269	0.626179	0.964639	0.916694	0.648973	0.546654	0.913321	0.874667	0.807371	0.767046	0.631934	0.763493
TCGA-67-3774-01A-01R-0946-07	0.744878	0.850777	0.970008	0.841358	0.907972	0.98175	1.08654	0.9095	0.744154	0.91753	0.655343	0.902165	0.73267	0.973182	0.75893	0.806611	1.02311	0.629398	0.951642	0.890713	0.714402	0.615181	0.925731	0.883517	0.836924	0.81984	0.611537	0.817929
TCGA-05-4425-01A-01R-1755-07	0.637252	0.913096	0.968235	0.81887	0.937186	1.00256	1.08875	0.907057	0.764988	0.903493	0.545234	0.912616	0.676316	0.95442	0.832158	0.782262	1.06203	0.736153	0.985921	0.950215	0.68603	0.472818	0.932301	0.965461	0.872137	0.840532	0.72781	0.863381
TCGA-55-8505-01A-11R-2403-07	0.607479	0.779724	0.799833	0.766905	0.889845	0.9666	1.06508	0.933	0.781319	0.782651	0.475523	0.859922	0.612128	0.92886	0.715357	0.626782	0.915923	0.689599	0.980429	0.852792	0.692526	0.580405	0.910276	0.850231	0.729369	0.759983	0.612813	0.797255
TCGA-86-8279-01A-11R-2287-07	0.481766	0.744292	0.799175	0.746063	0.877638	0.983619	1.07041	0.896549	0.734619	0.780356	0.4753	0.888223	0.530864	0.957072	0.654149	0.664642	0.937693	0.615735	0.917026	0.877037	0.643459	0.452474	0.890799	0.852154	0.757953	0.695357	0.569288	0.774763
TCGA-62-8399-01A-21R-2326-07	0.615033	0.846216	0.86949	0.791203	0.851498	0.920447	1.05159	0.915048	0.767519	0.800025	0.636604	0.880579	0.656426	1.00982	0.715768	0.801545	0.984612	0.622227	0.926487	0.859085	0.649507	0.62513	0.927335	0.847223	0.777294	0.76804	0.570916	0.768864
TCGA-78-7633-01A-11R-2066-07	0.504597	0.743522	0.842703	0.749339	0.83665	0.918328	1.03202	0.889004	0.770678	0.789191	0.5904	0.902377	0.546685	0.938637	0.689962	0.749976	0.898762	0.562416	0.93123	0.83387	0.671008	0.522127	0.89357	0.774885	0.7712	0.756698	0.583398	0.803442
TCGA-05-4430-01A-02R-1206-07	0.717444	0.868366	0.955247	0.850363	0.91329	0.955722	1.0923	0.972753	0.778509	0.878501	0.581417	0.93474	0.71374	1.01807	0.836111	0.847306	1.05067	0.669005	0.982488	0.931984	0.727707	0.632673	0.932128	0.978338	0.867967	0.826047	0.639571	0.809505
TCGA-97-8179-01A-11R-2287-07	0.518849	0.758141	0.851934	0.822104	0.849712	0.903994	1.07767	0.885863	0.738815	0.816631	0.553767	0.857314	0.532372	0.95626	0.693008	0.699669	0.937304	0.58893	0.95165	0.884729	0.646867	0.475505	0.867583	0.822384	0.760059	0.732477	0.593823	0.796826
TCGA-05-4410-01A-21R-1858-07	0.830199	0.886441	0.980295	0.812421	0.902878	0.982878	1.08745	0.938798	0.775229	0.933464	0.581997	0.899184	0.819309	0.963795	0.732951	0.677855	1.06712	0.661304	0.963599	0.904771	0.70249	0.610815	0.91863	0.882492	0.848413	0.815196	0.653561	0.797807
TCGA-05-4420-01A-01R-1206-07	0.549802	0.831792	0.855288	0.79969	0.843717	0.992234	1.02652	0.870682	0.714456	0.7797	0.485158	0.86621	0.53654	1.00047	0.667623	0.643631	0.944151	0.638592	0.953789	0.821374	0.642257	0.693067	0.946601	0.821232	0.710556	0.726935	0.59294	0.787483
TCGA-78-7147-01A-11R-2039-07	0.572915	0.812912	0.933066	0.787422	0.904954	0.921292	1.0801	0.887012	0.692969	0.83018	0.484566	0.869547	0.54123	0.956222	0.657163	0.686276	0.950806	0.583839	0.945618	0.854484	0.609019	0.493545	0.907607	0.812923	0.766327	0.752441	0.559586	0.823874
TCGA-50-8457-01A-11R-2326-07	0.878849	0.802126	0.986417	0.808713	0.91249	0.93082	1.09219	0.901423	0.788023	0.924982	0.646688	0.87246	0.861241	0.975526	0.781525	0.805599	1.05066	0.650071	0.977242	0.923232	0.719166	0.523627	0.9265	0.935481	0.841041	0.827754	0.621042	0.771289
TCGA-78-7162-01A-21R-2066-07	0.783695	0.855618	1.00034	0.781401	0.900327	0.909404	1.08555	0.923244	0.804001	0.868053	0.634727	0.923551	0.75733	0.996377	0.774788	0.854655	0.995933	0.677228	0.959433	0.900172	0.7529	0.496906	0.912459	0.890318	0.835219	0.821618	0.648607	0.839495
TCGA-NJ-A55O-01A-11R-A262-07	0.671717	0.791959	0.903243	0.746075	0.88386	0.993607	1.07548	0.91621	0.768105	0.885803	0.623337	0.91265	0.68275	0.965541	0.754501	0.692691	0.999839	0.606477	0.937361	0.86567	0.683489	0.487566	0.918471	0.8799	0.788335	0.789437	0.600472	0.838888
TCGA-50-5044-01A-21R-1858-07	0.608335	0.893566	0.975175	0.790307	0.89643	0.893292	1.10943	0.934022	0.773481	0.857862	0.554355	0.913567	0.627193	0.920705	0.791307	0.695182	0.998548	0.617543	0.942112	0.908179	0.771025	0.474366	0.917696	0.887555	0.828176	0.792001	0.612118	0.812043
TCGA-93-A4JN-01A-11R-A24X-07	0.810839	0.860247	0.877204	0.767252	0.883189	0.91462	1.09357	0.894198	0.795023	0.853312	0.582417	0.870474	0.786426	0.953163	0.7129	0.766449	0.983468	0.682261	0.952244	0.901641	0.656597	0.505882	0.892503	0.842111	0.801119	0.782942	0.602828	0.836834
TCGA-91-6829-01A-21R-1858-07	0.571841	0.791264	0.85557	0.751513	0.926123	0.871662	1.07012	0.981471	0.808261	0.78681	0.456932	0.926735	0.599	0.972244	0.762351	0.80404	0.968296	0.686099	0.926076	0.911758	0.699047	0.40504	0.925679	0.918815	0.801262	0.798749	0.557516	0.803307
TCGA-69-8253-01A-11R-2287-07	0.77047	0.802307	0.918609	0.809464	0.873081	0.941801	1.06818	0.903158	0.777909	0.842579	0.565291	0.892756	0.722323	0.959704	0.726065	0.772954	0.947328	0.605335	0.941535	0.824748	0.674458	0.601884	0.888049	0.839108	0.772435	0.770302	0.592518	0.760288
TCGA-97-8175-01A-11R-2287-07	0.653762	0.854884	0.900727	0.850666	0.894752	0.949912	1.09608	0.940679	0.762286	0.881034	0.508912	0.910628	0.683407	0.960442	0.77888	0.740193	1.02999	0.657807	0.966056	0.892932	0.687045	0.628492	0.903621	0.934107	0.798261	0.759331	0.639869	0.809541
TCGA-44-2668-01B-02R-A277-07	0.540588	0.966544	0.79694	0.762746	0.764495	0.801464	1.04497	0.849742	0.73429	0.846548	0.508173	0.787954	0.641977	0.91131	0.654037	0.602234	1.03319	0.54701	0.826858	0.834303	0.618511	0.666027	0.897597	0.89661	0.706616	0.731478	0.585741	0.729274
TCGA-55-8097-01A-11R-2241-07	0.708368	0.703664	0.905692	0.747133	0.854377	0.912708	1.09806	0.848118	0.720424	0.813392	0.59521	0.841258	0.678311	0.944898	0.712046	0.802231	0.984546	0.576703	0.930251	0.875855	0.614307	0.418471	0.884409	0.795766	0.805317	0.749226	0.604929	0.723308
TCGA-44-3919-01A-02R-1107-07	0.799737	0.887229	0.989996	0.844507	0.900894	0.924286	1.09895	0.960144	0.785231	0.890305	0.535072	0.891947	0.788293	0.983923	0.777933	0.763588	1.06092	0.673812	0.95391	0.921231	0.695606	0.543673	0.91279	0.961813	0.866638	0.82063	0.643682	0.840852
TCGA-86-8055-01A-11R-2241-07	0.689532	0.865326	0.887747	0.804529	0.900863	0.950232	1.10844	1.00114	0.804912	0.869228	0.509949	0.913627	0.717245	0.973998	0.784955	0.74576	1.02686	0.689754	0.946011	0.915783	0.70198	0.517006	0.925289	0.975141	0.827839	0.838684	0.62779	0.827625
TCGA-78-7161-01A-11R-2039-07	0.461493	0.698489	0.840134	0.691725	0.847518	0.99926	1.02558	0.820344	0.673678	0.751707	0.530905	0.800005	0.421224	0.916056	0.584712	0.563067	0.88157	0.578934	0.909544	0.81636	0.561294	0.518653	0.873584	0.689476	0.68167	0.671764	0.644019	0.794654
TCGA-J2-A4AE-01A-21R-A24H-07	0.763394	0.88927	0.935	0.788	0.857206	0.906109	1.07296	0.886983	0.743041	0.865639	0.672319	0.865147	0.746242	0.987353	0.689609	0.762846	0.99546	0.590072	0.929567	0.853411	0.617896	0.481511	0.916215	0.868772	0.78468	0.776219	0.625141	0.816614
TCGA-44-2661-01A-01R-1107-07	0.870131	0.889846	1.04854	0.889234	0.933741	0.927271	1.0987	0.950686	0.816089	0.925601	0.650395	0.942204	0.866406	1.01454	0.872175	0.899842	1.10643	0.662328	0.989493	0.932404	0.729129	0.621103	0.947097	1.01358	0.880673	0.853329	0.680259	0.805816
TCGA-05-5420-01A-01R-1628-07	0.888143	0.987302	1.07443	0.846444	0.919951	0.936921	1.08602	0.934239	0.83157	0.938307	0.60199	0.947964	0.867796	0.972639	0.896674	0.828473	1.11469	0.690171	1.02924	0.894041	0.766543	0.697366	0.934245	0.980432	0.840685	0.860487	0.693863	0.865351
TCGA-MP-A4TH-01A-31R-A262-07	0.951302	0.819406	1.00198	0.804607	0.86182	0.983826	1.10099	0.866012	0.750901	0.922438	0.622794	0.854078	0.921424	0.922081	0.717451	0.719115	1.03653	0.710399	0.966014	0.905059	0.696851	0.482438	0.886568	0.906147	0.835722	0.820771	0.680641	0.787867
TCGA-L4-A4E6-01A-11R-A24H-07	0.725424	0.792305	0.955097	0.869681	0.913558	0.906967	1.11051	0.957929	0.822272	0.943899	0.683567	0.960013	0.77787	1.00642	0.883876	0.886641	1.11765	0.660893	1.01162	0.919416	0.767613	0.525302	0.952571	0.990631	0.864779	0.838905	0.623805	0.770982
TCGA-50-5946-01A-11R-1755-07	0.382648	0.821161	0.810818	0.655974	0.8562	0.929449	1.02332	0.841152	0.68398	0.776813	0.415061	0.8221	0.452416	0.903445	0.525832	0.569054	0.817809	0.564941	0.857692	0.849839	0.533761	0.322987	0.858135	0.738724	0.717912	0.66541	0.611326	0.801194
TCGA-97-8547-01A-11R-2403-07	0.462006	0.765317	0.843663	0.801238	0.883777	0.960014	1.08918	0.923955	0.75976	0.874784	0.434684	0.891508	0.511369	0.916183	0.745455	0.742351	1.02262	0.631691	0.974366	0.886592	0.641112	0.485085	0.929605	0.951716	0.834646	0.77965	0.624577	0.763243
TCGA-86-7954-01A-11R-2187-07	0.728175	0.902806	0.979932	0.80284	0.925612	0.959931	1.08164	0.940257	0.765231	0.900573	0.575582	0.901081	0.74295	0.989867	0.8047	0.758468	1.0843	0.581354	0.973994	0.906318	0.688733	0.584236	0.917126	0.951394	0.854816	0.821379	0.626456	0.812999
TCGA-78-8648-01A-11R-2403-07	0.846415	0.909963	1.03457	0.857216	0.905354	0.938859	1.10799	1.00477	0.825418	0.976867	0.673547	0.926676	0.846636	0.995734	0.890722	0.893489	1.12121	0.710244	0.995752	0.939287	0.822725	0.524371	0.963985	1.00577	0.892169	0.875584	0.612317	0.851534
TCGA-38-4625-01A-01R-1206-07	0.729193	0.961047	0.961943	0.801539	0.875179	0.932851	1.07849	0.913107	0.767378	0.852534	0.562538	0.916927	0.776529	0.934682	0.819383	0.749627	1.01559	0.616114	0.987138	0.87934	0.710365	0.5958	0.94581	0.943558	0.779665	0.797361	0.557836	0.795442
TCGA-55-8513-01A-11R-2403-07	0.814377	0.779692	0.878902	0.861499	0.891484	0.959241	1.09466	0.969952	0.769512	0.929097	0.666121	0.89087	0.823062	1.01743	0.808525	0.799374	1.08039	0.66769	0.97469	0.929425	0.678126	0.653321	0.966212	0.935202	0.854598	0.805857	0.635557	0.77513
TCGA-38-4626-01A-01R-1206-07	0.611708	0.847359	0.904532	0.836656	0.912597	0.912051	1.09922	1.03491	0.825168	0.914263	0.674249	0.957147	0.664979	1.0373	0.904702	0.886252	1.09036	0.64081	1.00219	0.943274	0.787513	0.745276	0.997789	0.962182	0.852793	0.823274	0.643231	0.824382
TCGA-91-6830-01A-11R-1949-07	0.658082	0.868377	0.957789	0.849908	0.91489	0.892587	1.08451	0.987538	0.776401	0.870289	0.592251	0.916497	0.711398	0.998937	0.796999	0.8201	0.999978	0.607945	0.94665	0.930478	0.758428	0.662342	0.971962	0.912577	0.820586	0.834121	0.601818	0.793751
TCGA-44-7661-01A-11R-2066-07	0.714572	0.974034	0.954519	0.868516	0.902393	0.925948	1.10329	0.98715	0.81254	0.905646	0.574042	0.947243	0.743042	0.980582	0.829817	0.819739	1.08967	0.712478	0.964911	0.949253	0.751552	0.573688	0.920187	1.01864	0.859231	0.855619	0.646997	0.865784
TCGA-73-4668-01A-01R-1206-07	0.610162	0.847052	0.858153	0.796778	0.903844	0.97924	1.08814	0.913815	0.753794	0.83374	0.539328	0.88184	0.625997	0.98544	0.678223	0.768247	0.95781	0.651335	0.945831	0.884411	0.672254	0.461636	0.889222	0.877689	0.775687	0.763753	0.570676	0.782382
TCGA-49-AAR3-01A-11R-A41B-07	0.807558	0.958317	1.05037	0.809099	0.915534	0.976719	1.09492	0.889221	0.790285	0.940156	0.522231	0.902759	0.82301	0.93603	0.781093	0.675508	1.09109	0.631501	0.961502	0.929798	0.774481	0.5387	0.914866	0.99304	0.842121	0.855942	0.600146	0.802494
TCGA-50-5932-01A-11R-1755-07	0.607036	0.74157	0.845353	0.738702	0.863918	0.946998	1.05969	0.912045	0.769822	0.843061	0.558844	0.887531	0.661784	0.936208	0.676868	0.690379	0.927396	0.646653	0.922719	0.864468	0.664684	0.497793	0.875619	0.818558	0.761021	0.741369	0.607077	0.763375
TCGA-86-7714-01A-12R-2170-07	0.564925	0.760624	0.843165	0.815379	0.886482	0.930035	1.07921	0.910576	0.753899	0.850924	0.53372	0.832688	0.608383	0.97391	0.727931	0.763679	0.973757	0.654438	0.947964	0.907837	0.62487	0.599064	0.893349	0.872397	0.785635	0.753257	0.615489	0.786683
TCGA-97-7941-01A-11R-2187-07	0.713624	0.742977	0.92086	0.779382	0.87461	0.968436	1.07559	0.928188	0.743264	0.83116	0.554055	0.902463	0.680989	0.985478	0.745996	0.754226	1.00022	0.611946	0.994092	0.914284	0.68443	0.552856	0.921559	0.901514	0.798852	0.806863	0.68649	0.773276
TCGA-55-7907-01A-11R-2170-07	0.686582	0.857855	0.985053	0.79457	0.886556	1.00113	1.09775	0.901098	0.797826	0.895802	0.526478	0.894542	0.681806	0.968086	0.745973	0.725257	1.00826	0.65221	0.955138	0.901029	0.662817	0.464533	0.894929	0.880991	0.800797	0.817801	0.620561	0.8111
TCGA-64-1681-01A-11R-2066-07	0.737738	0.837566	0.887717	0.839323	0.902854	0.927075	1.09499	0.876207	0.747746	0.842635	0.602798	0.891451	0.713036	0.996408	0.739036	0.74765	0.992754	0.670631	0.987938	0.906222	0.677392	0.530041	0.925354	0.883739	0.813784	0.79541	0.666864	0.790617
TCGA-38-4627-01A-01R-1206-07	0.70618	0.841551	0.943911	0.838689	0.927022	0.911884	1.10588	0.986526	0.835246	0.900664	0.527842	0.969145	0.685829	1.01207	0.856507	0.856387	1.07426	0.714809	0.986458	0.947621	0.733462	0.592688	0.96616	0.985716	0.879293	0.855678	0.64907	0.82427
TCGA-86-7711-01A-11R-2066-07	0.681265	0.921812	0.889895	0.852383	0.89377	0.899993	1.05951	0.992892	0.756833	0.866159	0.565463	0.917075	0.716084	0.997983	0.79053	0.767911	1.02024	0.687627	0.95668	0.904935	0.70186	0.75734	0.963691	0.941531	0.794944	0.815258	0.656507	0.816324
TCGA-49-4501-01A-01R-1206-07	0.799127	0.830575	0.979373	0.810522	0.910598	0.960954	1.09183	0.959279	0.767556	0.864923	0.590343	0.906436	0.780093	0.959549	0.798562	0.819431	1.01448	0.652077	0.984746	0.89899	0.70561	0.532453	0.961417	0.900254	0.865222	0.84032	0.651562	0.801097
TCGA-44-6774-01A-21R-1858-07	0.679291	0.860263	0.8854	0.799788	0.926952	0.97947	1.08771	0.999312	0.811588	0.892251	0.615562	0.920964	0.685197	1.00926	0.822579	0.817307	1.04606	0.725231	0.964228	0.942332	0.747738	0.578542	0.965575	0.984546	0.851021	0.845302	0.633269	0.805488
TCGA-78-7152-01A-11R-2039-07	0.809773	0.887432	0.977402	0.782759	0.895208	0.997853	1.08205	0.917032	0.723665	0.884484	0.549887	0.85833	0.797833	0.944808	0.724259	0.67706	0.989877	0.668538	0.943876	0.910049	0.664333	0.42953	0.888704	0.872716	0.806918	0.818782	0.61126	0.815814
TCGA-49-4490-01A-21R-1858-07	0.60384	0.755383	0.900926	0.790139	0.90727	0.915112	1.08583	0.891685	0.718686	0.829278	0.498265	0.814182	0.609916	0.957108	0.69489	0.678845	0.98436	0.652544	0.966284	0.882081	0.675409	0.522078	0.912868	0.78191	0.802235	0.789797	0.589063	0.742818
TCGA-55-7911-01A-11R-2170-07	0.709107	0.982558	1.04418	0.800905	0.874485	0.89651	1.09683	0.908452	0.745333	0.900232	0.553563	0.86741	0.748629	0.946617	0.681382	0.643453	1.02511	0.612646	0.940852	0.889456	0.65579	0.4591	0.888455	0.886808	0.785452	0.770294	0.679679	0.868039
TCGA-78-7167-01A-11R-2066-07	0.565252	0.607806	0.842443	0.75069	0.827255	0.959037	1.05051	0.821806	0.729787	0.77531	0.501006	0.798116	0.536647	0.926823	0.626179	0.616566	0.864744	0.524829	0.896859	0.842679	0.615985	0.430393	0.86505	0.705769	0.731592	0.718852	0.542349	0.707103
TCGA-86-8673-01A-11R-2403-07	0.641409	0.849495	0.95631	0.783973	0.888561	0.955529	1.0648	0.906371	0.746481	0.852859	0.465363	0.858326	0.598908	0.914772	0.705663	0.602178	0.982185	0.554517	0.958447	0.861615	0.693633	0.594801	0.898113	0.841975	0.753977	0.76156	0.641001	0.808428
TCGA-MP-A4TE-01A-22R-A466-07	0.616556	0.762981	0.827846	0.708082	0.836542	1.01984	1.00036	0.860804	0.784018	0.742657	0.423792	0.823006	0.519697	0.927593	0.627124	0.570731	0.869619	0.62302	0.93092	0.843212	0.595159	0.66712	0.906332	0.723158	0.677481	0.688026	0.685137	0.775554
TCGA-44-8120-01A-11R-2241-07	0.687497	0.781849	0.891782	0.798809	0.882331	0.929711	1.09706	0.935609	0.797149	0.846757	0.567462	0.860396	0.720033	0.949139	0.735928	0.820331	0.97038	0.652185	0.961317	0.914184	0.681277	0.52703	0.914385	0.891005	0.797012	0.790547	0.608787	0.805412
TCGA-NJ-A4YQ-01A-11R-A262-07	0.909668	0.921869	1.06085	0.791063	0.86928	0.978961	1.09534	0.931883	0.761282	0.916994	0.541444	0.872142	0.897605	0.931129	0.749817	0.691003	1.08847	0.663256	0.963639	0.862795	0.720672	0.645162	0.905368	0.95764	0.818226	0.838613	0.597308	0.760959
TCGA-MN-A4N5-01A-11R-A24X-07	0.654392	0.878787	0.982689	0.785243	0.908426	0.969417	1.08603	0.870221	0.726556	0.90529	0.51915	0.849669	0.659574	0.941424	0.679866	0.649958	0.997469	0.562963	0.936312	0.865107	0.67841	0.485621	0.89643	0.816284	0.799989	0.792065	0.655219	0.772298
TCGA-05-4398-01A-01R-1206-07	0.739205	0.923179	0.942813	0.84732	0.895635	0.958036	1.08129	0.941965	0.751672	0.893804	0.542639	0.904858	0.752253	0.965002	0.785005	0.717977	1.08125	0.65376	0.985866	0.886397	0.733103	0.589261	0.914229	0.981386	0.842197	0.8339	0.640872	0.756497
TCGA-78-7153-01A-11R-2039-07	0.697429	0.798652	0.927823	0.712872	0.905681	0.959259	1.05666	0.822711	0.698103	0.798803	0.490735	0.813524	0.629634	0.922428	0.671828	0.617848	0.902997	0.665454	0.913021	0.856934	0.625651	0.368553	0.838785	0.73642	0.743427	0.75383	0.641377	0.810435
TCGA-50-5942-01A-21R-1755-07	0.722859	0.716053	0.890839	0.761877	0.893236	0.895815	1.06866	0.880544	0.771398	0.847673	0.63456	0.814027	0.712453	0.977635	0.702177	0.764369	0.955758	0.618255	0.938423	0.901429	0.669812	0.456764	0.901836	0.814665	0.807829	0.780302	0.676421	0.797838
TCGA-73-4662-01A-01R-1206-07	0.810005	0.886421	0.967403	0.825866	0.904968	0.989182	1.09194	0.941866	0.752061	0.876046	0.598523	0.906042	0.808155	0.963396	0.764711	0.800436	1.03866	0.653182	0.973316	0.881152	0.65199	0.528159	0.926768	0.940385	0.814442	0.8036	0.628937	0.791923
TCGA-05-4422-01A-01R-1206-07	0.772876	0.899565	1.01611	0.794524	0.883931	0.931561	1.06871	0.86534	0.73808	0.896658	0.512065	0.82493	0.735723	0.946718	0.691887	0.557275	1.00815	0.652451	0.946321	0.833393	0.66697	0.420808	0.879634	0.821461	0.78002	0.808939	0.607092	0.78242
TCGA-75-5147-01A-01R-1628-07	0.763376	0.91024	0.96101	0.832721	0.921404	0.957022	1.06439	0.951417	0.791862	0.843706	0.516181	0.90651	0.732849	1.00555	0.79824	0.771218	1.04997	0.658337	0.947783	0.898467	0.667796	0.563411	0.970453	0.937715	0.814356	0.829485	0.649237	0.818059
TCGA-50-6673-01A-11R-1949-07	0.706039	0.828466	0.866425	0.810573	0.902665	0.938252	1.09898	0.959063	0.780039	0.831855	0.566349	0.949664	0.658766	0.956546	0.731262	0.777338	0.999968	0.678154	0.977219	0.890501	0.692512	0.58286	0.942451	0.898471	0.816496	0.812365	0.653246	0.80207
TCGA-55-7227-01A-11R-2039-07	0.675645	0.880308	0.98128	0.837699	0.893343	0.950049	1.11585	0.932793	0.818372	0.90609	0.576318	0.871853	0.712254	0.972021	0.777078	0.75544	1.05524	0.664199	0.960878	0.937072	0.701356	0.507468	0.894271	0.961338	0.854598	0.804077	0.646878	0.815159
TCGA-44-5645-01A-01R-1628-07	0.827545	0.820651	0.951579	0.837502	0.863912	0.908385	1.11406	0.901598	0.786155	0.897959	0.606556	0.901711	0.819156	0.959516	0.734713	0.760633	1.04613	0.675882	0.966145	0.93179	0.677387	0.601032	0.909481	0.934573	0.836038	0.820008	0.682389	0.806398
TCGA-73-7498-01A-12R-2187-07	0.730169	0.700789	0.903506	0.766516	0.873478	0.961695	1.08119	0.854183	0.730655	0.843921	0.545019	0.871361	0.699878	0.941841	0.73951	0.74577	1.0094	0.605611	0.938573	0.884352	0.657652	0.464235	0.882938	0.84313	0.799605	0.768322	0.586072	0.767573
TCGA-69-7973-01A-11R-2187-07	0.683249	0.889627	0.871087	0.762997	0.874276	0.968071	1.04068	0.898976	0.740639	0.782703	0.533739	0.855658	0.653667	0.973307	0.741082	0.764568	0.943094	0.729493	0.940944	0.862539	0.706419	0.533606	0.922527	0.800931	0.770257	0.782152	0.659013	0.866163
TCGA-53-A4EZ-01A-12R-A24X-07	0.646438	0.852598	0.884806	0.742992	0.861893	0.975358	1.00099	0.809618	0.700829	0.775633	0.470406	0.844554	0.634549	1.00444	0.647203	0.484249	0.887259	0.688291	0.943153	0.806943	0.589326	0.387713	0.883606	0.787376	0.711016	0.695362	0.611677	0.768548
TCGA-80-5608-01A-31R-1949-07	0.620873	0.855154	0.946489	0.818279	0.866979	0.996328	1.05634	0.894695	0.726404	0.839568	0.52178	0.864816	0.61475	0.959189	0.697319	0.703324	0.960495	0.677131	0.933719	0.861077	0.769374	0.662081	0.918106	0.833207	0.783718	0.757061	0.662497	0.858076
TCGA-49-4512-01A-21R-1858-07	0.678168	0.746433	0.868875	0.816403	0.894439	0.965737	1.08228	0.930923	0.752541	0.826741	0.511547	0.859967	0.699017	0.952634	0.789991	0.727938	1.02336	0.674689	0.984794	0.899367	0.610961	0.498367	0.907288	0.903604	0.802295	0.769926	0.617633	0.736157
TCGA-44-6775-01A-11R-A278-07	0.637963	0.86202	0.840149	0.790807	0.85996	0.902224	1.08955	0.961286	0.760487	0.882917	0.487183	0.903412	0.677809	0.984769	0.797041	0.710302	1.03983	0.708242	0.937782	0.928593	0.604277	0.500023	0.941781	1.00385	0.829966	0.790092	0.599841	0.847831
TCGA-44-6146-01A-11R-1755-07	0.568328	0.75104	0.852565	0.743536	0.85413	0.931299	1.06966	0.890562	0.729728	0.853563	0.586977	0.815628	0.536453	0.94694	0.635326	0.676387	0.883861	0.599929	0.903321	0.866302	0.662708	0.582033	0.897854	0.716537	0.774793	0.741081	0.694043	0.805972
TCGA-86-8278-01A-11R-2287-07	0.65367	0.823575	0.924697	0.815661	0.907364	0.976531	1.07885	0.939039	0.783285	0.889221	0.544838	0.856353	0.662	0.926993	0.724386	0.70173	1.00867	0.61849	0.929991	0.913823	0.64906	0.567391	0.913674	0.889224	0.790449	0.790269	0.630198	0.788766
TCGA-78-7148-01A-11R-2039-07	0.633943	0.864824	0.965582	0.813061	0.894096	0.975537	1.08416	0.895616	0.765119	0.840793	0.486745	0.891774	0.611925	0.923341	0.694677	0.684965	0.967175	0.653282	0.958133	0.867125	0.702525	0.62295	0.86853	0.823999	0.770064	0.790406	0.62757	0.863696
TCGA-55-8302-01A-11R-2326-07	0.715804	0.853717	0.928746	0.793752	0.890654	0.996933	1.08397	0.921422	0.75556	0.927105	0.495292	0.903827	0.715288	0.959642	0.732567	0.706908	1.00408	0.629114	0.955444	0.882621	0.66929	0.541026	0.902298	0.887349	0.79316	0.787692	0.612347	0.775661
TCGA-62-A46P-01A-11R-A24H-07	0.607228	0.741366	0.903806	0.728519	0.893179	0.97984	1.02593	0.838793	0.713859	0.806786	0.577878	0.863135	0.564735	0.929313	0.697069	0.669847	0.92655	0.567943	0.937114	0.859951	0.617321	0.539021	0.879623	0.779576	0.735552	0.71679	0.674638	0.795928
TCGA-55-8091-01A-11R-2241-07	0.650265	0.828414	0.937622	0.819642	0.900425	0.952651	1.09372	0.985225	0.842644	0.9101	0.622634	0.907938	0.666381	0.995311	0.812512	0.796112	1.04893	0.667652	0.958844	0.911148	0.712209	0.637614	0.945063	0.974437	0.838528	0.829782	0.697723	0.818708
TCGA-MP-A4TD-01A-32R-A262-07	0.81437	0.855026	0.941273	0.760394	0.89286	0.996281	1.06635	0.907695	0.80036	0.889634	0.600995	0.856004	0.787538	0.941766	0.729459	0.687937	0.994228	0.64028	0.94325	0.875677	0.67282	0.481779	0.900528	0.887395	0.766413	0.801227	0.640528	0.798433
TCGA-44-5645-01A-01R-A278-07	0.755379	0.80631	0.880903	0.767661	0.805563	0.844503	1.09296	0.837693	0.73591	0.857633	0.548623	0.849823	0.76199	0.914522	0.646016	0.695276	1.00572	0.602298	0.901007	0.909032	0.558011	0.491146	0.851458	0.893232	0.769883	0.773947	0.612246	0.795525
TCGA-86-A4JF-01A-11R-A24X-07	0.690291	0.902846	0.964982	0.783483	0.925852	0.961064	1.07738	0.944439	0.804004	0.891821	0.615022	0.88424	0.724809	0.965751	0.770471	0.762883	1.01153	0.601461	0.98683	0.865699	0.664708	0.632693	0.922262	0.898174	0.820494	0.779827	0.648034	0.841011
TCGA-55-8616-01A-11R-2403-07	0.777299	0.808668	0.895716	0.762319	0.883635	0.966054	1.07446	0.911904	0.717417	0.81262	0.598121	0.835218	0.745382	0.974166	0.666267	0.713383	0.935824	0.603708	0.948478	0.87284	0.603722	0.556178	0.900162	0.784295	0.784491	0.76468	0.635196	0.758805
TCGA-78-7540-01A-11R-2066-07	0.650426	0.745084	0.880672	0.775795	0.886043	0.988722	1.08165	0.898659	0.689274	0.855727	0.579338	0.897579	0.653658	0.942435	0.689896	0.66251	0.937043	0.595822	0.950943	0.872311	0.683045	0.575887	0.916328	0.831736	0.788374	0.758157	0.691154	0.803398
TCGA-95-A4VP-01A-21R-A262-07	0.824993	0.897215	0.990674	0.765024	0.881847	0.995603	1.06414	0.888192	0.760118	0.882871	0.618605	0.852031	0.776096	0.962072	0.762581	0.734007	1.00573	0.699605	0.969388	0.922697	0.672146	0.625259	0.929666	0.870411	0.794326	0.786068	0.711831	0.828776
TCGA-55-6970-01A-11R-1949-07	0.794003	0.939294	0.95809	0.839993	0.90041	0.96319	1.08561	0.952001	0.790845	0.898719	0.614125	0.910698	0.789601	0.950564	0.812258	0.794011	1.03341	0.701424	0.965464	0.870781	0.732305	0.662379	0.919999	0.903317	0.846978	0.821724	0.614276	0.874734
TCGA-44-3396-01A-01R-1206-07	0.795446	0.948769	0.998379	0.852105	0.885005	0.945693	1.09984	0.972303	0.788087	0.936735	0.626827	0.932059	0.780623	0.973087	0.807276	0.77965	1.06763	0.667608	0.963302	0.913628	0.716964	0.703706	0.960141	0.99961	0.8304	0.820084	0.677997	0.811073
TCGA-50-5072-01A-21R-1858-07	0.595424	0.905203	0.858523	0.769987	0.898135	0.960493	1.07877	0.915558	0.806741	0.824532	0.51791	0.913052	0.585128	0.942233	0.743209	0.759101	0.942177	0.682873	0.956172	0.852285	0.715487	0.657096	0.924249	0.857595	0.760966	0.810208	0.637026	0.864553
TCGA-MP-A4T8-01A-11R-A24X-07	0.512717	0.820812	0.845669	0.765147	0.89839	1.02374	1.05216	0.928404	0.772268	0.810277	0.489617	0.842283	0.497945	0.930582	0.63385	0.601327	0.908514	0.613869	0.928791	0.841796	0.658191	0.580877	0.884821	0.795941	0.724886	0.746859	0.569979	0.778018
TCGA-55-6987-01A-11R-1949-07	0.916757	0.975984	1.07103	0.851879	0.91052	0.918293	1.10143	0.945617	0.822713	0.955328	0.606022	0.926116	0.896928	0.990598	0.855591	0.770014	1.10548	0.72733	0.964988	0.93344	0.789872	0.635532	0.943928	0.99253	0.852568	0.869041	0.647767	0.884925
TCGA-95-A4VN-01A-11R-A262-07	0.737708	0.971902	1.02012	0.807595	0.890668	0.957527	1.09111	0.944298	0.765186	0.926189	0.60522	0.891196	0.764679	1.00203	0.77786	0.777276	1.0724	0.656843	0.972354	0.905608	0.748365	0.622111	0.924868	0.94334	0.84112	0.825389	0.645559	0.817953
TCGA-MP-A4T4-01A-11R-A262-07	0.786051	0.925848	1.04596	0.764201	0.918513	0.971823	1.09668	0.954667	0.762323	0.960348	0.55756	0.884101	0.798485	0.97206	0.753915	0.731784	1.08048	0.676506	0.959906	0.912275	0.744512	0.531231	0.939397	0.980334	0.850735	0.837446	0.579021	0.778872
TCGA-78-7146-01A-11R-2039-07	0.491928	0.927184	0.870491	0.764276	0.906659	0.889506	1.06877	0.92413	0.739372	0.83722	0.415351	0.881423	0.558858	0.905209	0.695333	0.692504	0.966383	0.563567	0.902646	0.840625	0.673371	0.483206	0.892108	0.893681	0.748239	0.76123	0.577862	0.713587
TCGA-50-5045-01A-01R-1628-07	0.907563	0.938529	1.03934	0.874663	0.924749	0.971165	1.10936	0.968188	0.786036	0.906074	0.638614	0.963776	0.882024	1.00027	0.845277	0.854337	1.10566	0.749006	1.00639	0.934839	0.768582	0.609635	0.944098	1.00607	0.90736	0.869686	0.696745	0.836528
TCGA-86-A456-01A-11R-A24H-07	0.612173	0.862647	0.950299	0.801548	0.896596	0.95374	1.09101	0.930092	0.744154	0.857401	0.669168	0.89785	0.702731	0.984623	0.748042	0.823194	1.03499	0.563049	0.967259	0.902778	0.669378	0.475021	0.937582	0.923039	0.82461	0.796311	0.621653	0.808507
TCGA-49-6745-01A-11R-1858-07	0.702471	0.932191	0.98127	0.855139	0.910523	0.95686	1.10524	0.988881	0.837431	0.898047	0.597299	0.924928	0.706869	0.998966	0.805385	0.831468	1.06199	0.705515	0.970312	0.939109	0.779369	0.602118	0.913637	0.976025	0.828693	0.857255	0.635423	0.855859
TCGA-86-8668-01A-11R-2403-07	0.798501	0.781207	0.917446	0.787023	0.861614	0.91929	1.10244	0.950508	0.763535	0.893928	0.56882	0.877278	0.758463	0.944115	0.741876	0.720979	1.01528	0.657449	0.956025	0.93236	0.689619	0.49174	0.929464	0.908546	0.837313	0.80905	0.664658	0.777845
TCGA-50-5946-02A-11R-2090-07	0.654662	0.8879	0.928253	0.723874	0.896345	0.958666	1.07095	0.919099	0.756441	0.839615	0.481987	0.898883	0.651116	0.921048	0.677463	0.705112	0.950312	0.67884	0.927005	0.901875	0.685958	0.421652	0.91055	0.883308	0.784526	0.782653	0.650998	0.842415
TCGA-49-AAR9-01A-21R-A41B-07	0.406483	0.852044	0.853347	0.654768	0.868593	0.976869	1.03249	0.881544	0.678378	0.794036	0.458171	0.804404	0.49524	0.880789	0.587251	0.583323	0.838303	0.58215	0.907991	0.877291	0.619012	0.322646	0.898854	0.745817	0.687634	0.742239	0.653939	0.755604
TCGA-73-4659-01A-01R-1206-07	0.621867	0.859786	0.857539	0.812042	0.881223	1.01041	1.05115	0.959666	0.798985	0.827947	0.632016	0.93199	0.649379	0.9899	0.823628	0.829385	1.01282	0.676178	0.968727	0.885378	0.698353	0.713374	0.918641	0.931142	0.807131	0.795936	0.620879	0.849128
TCGA-86-8585-01A-11R-2403-07	0.770007	0.944992	1.00991	0.785117	0.883109	0.965413	1.09738	0.864932	0.816555	0.862254	0.525676	0.895619	0.808095	0.932097	0.753158	0.700119	1.08062	0.681257	0.955099	0.856244	0.722533	0.513985	0.899057	0.893891	0.76867	0.792705	0.580016	0.760943
TCGA-78-7537-01A-11R-2066-07	0.674511	0.724909	0.904171	0.721218	0.894716	0.927043	1.05407	0.895756	0.791192	0.804222	0.545071	0.860819	0.621003	0.910436	0.720119	0.653819	0.924884	0.589013	0.924296	0.870039	0.648337	0.416695	0.895581	0.796751	0.761054	0.768143	0.608348	0.797724
TCGA-69-7974-01A-11R-2187-07	0.727896	0.947103	0.962177	0.854211	0.875627	0.977631	1.08748	0.941845	0.789645	0.94167	0.629994	0.91814	0.758111	1.01292	0.827541	0.825887	1.07756	0.726938	0.970566	0.92734	0.779199	0.594416	0.933353	0.993189	0.840446	0.816281	0.652952	0.843709
TCGA-86-8672-01A-21R-2403-07	0.695955	0.912629	0.999556	0.817483	0.894884	0.974112	1.10038	0.907374	0.778307	0.932106	0.501895	0.884279	0.713892	0.929089	0.725441	0.662834	1.05394	0.675397	0.942397	0.900193	0.723766	0.529858	0.866236	0.945569	0.820616	0.815913	0.641914	0.819154
TCGA-49-AAR0-01A-21R-A39D-07	0.772324	0.846746	0.9708	0.772999	0.898913	0.996933	1.06617	0.862881	0.817764	0.882114	0.60708	0.892199	0.759417	0.976263	0.777515	0.697653	1.03557	0.660926	0.968891	0.893533	0.680272	0.49518	0.894055	0.912327	0.815024	0.785719	0.623699	0.794675
TCGA-44-2656-01A-02R-A278-07	0.728986	0.985048	0.98016	0.822494	0.841836	0.904767	1.07365	0.90575	0.797219	0.891243	0.577693	0.884876	0.811423	0.975381	0.715336	0.759206	1.02495	0.65905	0.910603	0.905165	0.631782	0.428073	0.848576	0.9412	0.758923	0.75243	0.558042	0.839413
TCGA-91-6828-01A-11R-1858-07	0.717422	0.923374	0.976086	0.840483	0.906589	1.0123	1.08712	0.96429	0.827028	0.879453	0.607024	0.891076	0.75522	0.982251	0.765261	0.819041	1.06997	0.724915	0.968437	0.942783	0.736136	0.664235	0.954774	0.971959	0.837325	0.803361	0.683685	0.855731
TCGA-44-A4SU-01A-11R-A24X-07	0.803473	0.776227	0.917221	0.762748	0.87064	0.941448	1.07184	0.868665	0.67847	0.85793	0.514653	0.823514	0.753767	0.941287	0.625117	0.678097	0.959654	0.649299	0.911307	0.861374	0.614591	0.401553	0.891911	0.842327	0.773678	0.772756	0.550008	0.74714
TCGA-55-6971-01A-11R-1949-07	0.88302	0.94969	1.01973	0.832967	0.903105	0.994553	1.10832	0.969597	0.79808	0.962254	0.621932	0.894831	0.863247	0.975229	0.832412	0.857314	1.09485	0.724193	0.973162	0.918824	0.725009	0.629943	0.952334	0.989627	0.853492	0.845099	0.665746	0.859464
TCGA-62-A46V-01A-11R-A24H-07	0.429679	0.743451	0.802961	0.781172	0.908706	0.957788	1.08622	0.919088	0.747804	0.818806	0.495692	0.875277	0.498337	0.977655	0.69199	0.670271	0.959441	0.632674	0.94269	0.888315	0.598315	0.458436	0.890937	0.867277	0.779566	0.728165	0.612557	0.688632
TCGA-67-4679-01B-01R-1755-07	0.60347	0.778095	0.891725	0.833868	0.901281	0.944265	1.07846	0.963921	0.8232	0.863061	0.647592	0.864095	0.652345	1.0322	0.773694	0.867738	1.01984	0.599778	0.932299	0.895043	0.654045	0.566422	0.934824	0.872763	0.811416	0.785326	0.640264	0.771844
TCGA-05-4424-01A-22R-1858-07	0.674557	0.906163	0.922316	0.826014	0.902691	0.960865	1.07401	0.959125	0.797547	0.876867	0.597188	0.91591	0.707242	1.03243	0.801224	0.82042	1.0348	0.727732	0.985079	0.921182	0.689018	0.571588	0.953201	0.952578	0.829257	0.811097	0.595506	0.818195
TCGA-55-6543-01A-11R-1755-07	0.631991	0.781844	0.89342	0.840918	0.881527	0.948899	1.07257	0.953646	0.772655	0.879183	0.588877	0.938632	0.668614	0.97162	0.791946	0.789744	1.04401	0.634857	0.947481	0.913336	0.689073	0.676131	0.94431	0.942401	0.803608	0.78991	0.629187	0.787086
TCGA-49-AARE-01A-11R-A41B-07	0.724674	0.867026	0.936362	0.737668	0.887642	0.969981	1.05203	0.862962	0.723961	0.837036	0.497908	0.861499	0.6851	0.898546	0.651347	0.61191	0.974397	0.618283	0.928952	0.825883	0.674919	0.51772	0.907964	0.820024	0.687316	0.759021	0.579499	0.697742
TCGA-86-7701-01A-11R-2170-07	0.873591	0.983019	1.02462	0.789273	0.893974	0.971801	1.08338	0.890644	0.807959	0.8738	0.540578	0.864983	0.835034	0.939112	0.729443	0.69861	1.02616	0.779409	0.955267	0.93069	0.681886	0.572741	0.888035	0.883107	0.808154	0.82713	0.760562	0.845437
TCGA-80-5607-01A-31R-1949-07	0.698428	0.942097	0.979405	0.800733	0.905407	0.952804	1.0893	0.938149	0.778067	0.904855	0.64625	0.884506	0.691095	0.962775	0.743958	0.820815	1.01056	0.653738	0.955465	0.896032	0.66976	0.558527	0.88411	0.898826	0.794615	0.780406	0.616295	0.845845
TCGA-49-AARQ-01A-11R-A41B-07	0.62853	0.868902	0.944122	0.734498	0.914056	0.954554	1.01888	0.860563	0.704043	0.860943	0.532889	0.813808	0.657015	0.95116	0.628232	0.595204	0.960018	0.592579	0.942813	0.868497	0.711467	0.411333	0.88705	0.729359	0.750783	0.721251	0.606548	0.761925
TCGA-44-A479-01A-31R-A24H-07	0.861054	0.94935	1.05031	0.794523	0.902721	0.976656	1.09665	0.913794	0.773198	0.941582	0.583865	0.873713	0.835853	0.957366	0.753017	0.643269	1.08073	0.698485	0.954996	0.936084	0.713246	0.453397	0.914981	0.921115	0.819344	0.812694	0.720178	0.787226
TCGA-73-4666-01A-01R-1206-07	0.656927	0.986883	1.03092	0.819023	0.904077	0.984786	1.09285	0.966617	0.775738	0.936258	0.570077	0.911267	0.749121	0.961487	0.800525	0.759831	1.08082	0.62337	0.969301	0.887844	0.791988	0.546369	0.892177	0.965342	0.855076	0.824001	0.615991	0.829631
TCGA-78-7163-01A-12R-2066-07	0.602519	0.697613	0.936168	0.711511	0.857993	0.936081	1.05282	0.760052	0.679276	0.824553	0.419938	0.786937	0.554991	0.912548	0.563381	0.536769	0.868916	0.551643	0.897566	0.781505	0.625364	0.401228	0.853921	0.677349	0.66666	0.714335	0.614798	0.729561
TCGA-55-8621-01A-11R-2403-07	0.752845	0.852903	0.981945	0.845288	0.917569	0.944668	1.10233	0.973098	0.800735	0.949127	0.627574	0.942713	0.788994	1.04324	0.814682	0.83454	1.0999	0.658593	0.967212	0.94038	0.759559	0.634795	0.959645	0.985424	0.856971	0.833554	0.617167	0.810256

## Sheet: Table S2
Table S2: The differentially expressed genes between cluster 1 and cluster 2
gene	conMean	treatMean	logFC	pValue	fdr
HHIP	1.8629	0.825387	-1.17441	0.00041559	0.00118367
HOXA11	0.187029	0.463062	1.30794	0.00550624	0.0113755
CENPK	1.36876	2.87591	1.07115	2.9e-25	4.73e-23
UPK3B	4.79913	2.37002	-1.01787	0.00603607	0.0123143
TPSB2	12.8053	6.21845	-1.04211	5.55e-09	5.38e-08
LIN28A	0.048707	0.867325	4.15437	5.38e-07	3.3e-06
CA4	1.20881	0.522534	-1.20999	1.06e-05	4.63e-05
ACBD7	0.542797	1.11526	1.03889	1.21e-06	6.72e-06
CHIA	3.91334	1.73471	-1.17371	4.65e-07	2.9e-06
DNAH11	1.17041	2.41715	1.0463	0.0125026	0.023127
C1orf87	0.532405	0.167107	-1.67175	2.04e-05	8.24e-05
FBXL13	0.497863	1.03029	1.04924	0.0304142	0.0497215
PHACTR3	3.17494	1.54263	-1.04134	0.00120695	0.00301543
CTSH	117.812	58.2766	-1.0155	1.06e-13	2.56e-12
CX3CR1	1.7151	0.828247	-1.05016	2.69e-12	4.99e-11
KIF23	2.44447	5.01232	1.03596	7.32e-26	1.4e-23
CFAP65	0.487378	0.204849	-1.25048	0.0193894	0.0337872
AGTR2	3.34221	0.983875	-1.76425	0.000710791	0.0019012
BRCA2	0.648915	1.32817	1.03334	3.96e-25	6.08e-23
GPR22	0.0768725	0.574126	2.90083	0.0294965	0.0483948
PTPRN	0.527163	1.213	1.20226	0.000198227	0.000615629
KIF2C	5.13952	11.7731	1.19578	1.79e-25	3.04e-23
CTSV	1.63476	3.29936	1.01311	2.32e-11	3.63e-10
SKA1	1.62682	3.52309	1.11479	6.34e-22	5.31e-20
CENPI	1.0467	2.25206	1.1054	3.57e-26	7.74e-24
FAM3D	5.73694	1.70951	-1.7467	5.35e-07	3.29e-06
ZNF713	0.545022	1.16717	1.09863	2.37e-08	2.01e-07
SPDYE1	0.153368	0.55118	1.84552	4.02e-14	1.02e-12
TUBA4B	1.40603	0.64338	-1.12788	0.00541735	0.0112059
SLC38A3	0.264311	1.35753	2.36068	0.00185251	0.00438946
PRAME	4.86713	13.2099	1.44047	1.15e-05	5e-05
CYP2F1	0.546924	0.23039	-1.24726	0.0102803	0.0195383
DEUP1	0.20852	0.475392	1.18893	2.2e-05	8.81e-05
NOS1	0.301268	0.137841	-1.12805	0.0103145	0.0195982
SERPIND1	8.37644	3.33602	-1.32821	0.00390556	0.00840339
AKAP14	0.871119	0.333371	-1.38574	0.00708637	0.0141663
APOA2	0.492873	1.97787	2.00466	2.2e-05	8.82e-05
TM4SF4	23.5494	11.5395	-1.02912	3.78e-05	0.000141671
NHLRC4	1.12544	0.555678	-1.01817	1.43e-06	7.79e-06
ADH1C	16.4295	4.98083	-1.72183	0.000144075	0.00046515
PIH1D3	0.47246	0.182253	-1.37425	0.0167663	0.029853
GDPD2	0.122877	0.500592	2.02642	0.000548632	0.00151175
CASR	0.511121	0.0595681	-3.10105	3.46e-06	1.7e-05
FSTL5	0.146004	0.530705	1.8619	0.00116583	0.00292764
VSIG2	22.9205	9.41042	-1.28431	8.73e-09	8.18e-08
TMEM190	4.41727	1.40729	-1.65023	0.00253652	0.00577033
CST4	2.1336	0.527577	-2.01584	0.013499	0.0247108
KCNJ13	0.0939724	0.626406	2.73679	0.0267277	0.0444587
CALB1	0.465383	6.59542	3.82497	0.0036806	0.00797384
DNMT3B	1.22423	2.88072	1.23456	2.43e-24	3.27e-22
CDH16	0.544383	0.13418	-2.02045	0.000594892	0.0016227
VILL	4.98692	2.2062	-1.17659	4.46e-08	3.58e-07
GINS4	1.12272	2.25996	1.00929	6.33e-20	3.8e-18
TAS2R31	0.181705	0.661517	1.86418	0.00470109	0.00988036
MATR3	0.339249	0.781011	1.203	7.08e-08	5.4e-07
ZBTB20	0.376248	1.00438	1.41655	0.0158826	0.0285021
ZACN	0.127986	0.565323	2.14309	1.15e-07	8.33e-07
MUC5B	49.5555	20.5913	-1.26701	0.00523455	0.0108788
COL2A1	1.02332	5.22776	2.35294	1.05e-05	4.6e-05
VCX	0.1531	0.843209	2.46141	0.000752452	0.00199914
KIF18B	2.19359	5.25985	1.26173	2.18e-27	6.13e-25
AC004223.3	0.3551	0.941753	1.40712	7.33e-09	6.96e-08
KRT13	4.11569	1.06821	-1.94594	0.00128756	0.00318972
PGC	982.093	220.129	-2.15751	2.86e-07	1.88e-06
CLEC3B	10.1819	4.66405	-1.12635	1.75e-13	4.09e-12
MKX	0.566446	1.20194	1.08536	0.00597938	0.0122156
OR2B6	0.181305	0.414717	1.19371	1.1e-13	2.65e-12
ERVMER34-1	1.08704	2.72162	1.32406	0.00098929	0.00253731
SKP2	4.58029	9.34086	1.02812	6.09e-24	7.67e-22
LMNB1	10.5383	22.2774	1.07994	6.67e-29	3.15e-26
MSLN	227.401	111.356	-1.03006	3.9e-06	1.88e-05
KIF1A	2.30457	5.84655	1.34309	0.000664725	0.00179473
COL11A2	0.506941	1.84751	1.86569	0.0166815	0.029726
TTLL7	0.502625	1.20163	1.25744	3.04e-06	1.52e-05
IQGAP3	3.76914	8.37274	1.15146	1.85e-28	7.89e-26
GNG4	1.49112	4.29858	1.52746	1.35e-08	1.2e-07
CCNE2	1.04349	2.31448	1.14927	6.9e-24	8.61e-22
TCEAL2	0.883154	0.388841	-1.18348	0.000478956	0.00134347
DNAH9	0.590246	0.202917	-1.54042	0.00251228	0.00571926
HOXA1	0.631184	1.37423	1.12249	0.000260929	0.000785281
CST5	0.727149	0.294012	-1.30638	3.21e-10	4.07e-09
TFF1	134.753	51.3062	-1.39312	0.0182601	0.0321722
AL136295.5	0.173673	0.394694	1.18436	2.65e-12	4.93e-11
GCNA	0.437071	0.878975	1.00795	2.3e-05	9.15e-05
TAS2R20	0.397391	0.90623	1.18932	3.34e-07	2.16e-06
DNA2	1.57188	3.23164	1.03978	4.07e-26	8.41e-24
AMZ1	0.192262	0.395104	1.03916	0.000525383	0.00145501
TPSAB1	12.1507	5.92817	-1.03538	7.36e-12	1.27e-10
CDC25A	1.09044	2.26804	1.05654	1.89e-22	1.81e-20
UHRF1	2.56564	5.23728	1.0295	1.96e-22	1.86e-20
SLPI	802.97	369.753	-1.11879	1.01e-10	1.41e-09
ZNF367	1.48843	2.9899	1.00631	1.8e-23	2.02e-21
RNASE7	0.111161	0.423485	1.92965	0.0243939	0.0411145
FBXO43	0.166267	0.396708	1.25457	1.11e-20	7.5e-19
VWA5B2	0.13714	0.501579	1.87082	0.0193416	0.03373
SCGB2A1	9.35471	3.24423	-1.52781	0.000428934	0.00121748
C5orf58	0.145334	0.401711	1.46679	0.0015078	0.00366192
CDCA8	6.45076	14.0577	1.12382	1.05e-23	1.26e-21
E2F2	1.06667	2.34111	1.13408	3.05e-25	4.87e-23
MLLT11	3.15251	6.86693	1.12317	1.3e-12	2.6e-11
GPC2	0.579215	1.45192	1.32579	1.05e-08	9.65e-08
TPPP3	22.1329	11.0329	-1.00438	5.38e-07	3.3e-06
FDCSP	10.3593	4.8401	-1.09782	0.000510877	0.00142049
RSPO1	0.369787	0.15802	-1.22659	3.09e-05	0.00011852
MYBL2	15.4299	32.9738	1.09559	1.55e-18	7.41e-17
GRIK1	0.0958069	0.541726	2.49936	2.99e-06	1.5e-05
TPX2	12.7397	28.5362	1.16347	1.46e-23	1.68e-21
FCGBP	8.22611	3.78399	-1.1203	9.09e-08	6.75e-07
RIMS2	0.164218	0.416072	1.34123	7.97e-07	4.68e-06
HAP1	0.163161	0.355819	1.12485	3.19e-05	0.000122391
BUB1	3.43094	6.95289	1.01901	4.9e-23	4.98e-21
LGI3	1.36053	0.5751	-1.24228	3.64e-06	1.78e-05
TBX18	0.269918	0.723958	1.42338	0.000404004	0.00115361
CENPE	1.06065	2.6147	1.3017	4.14e-32	4.98e-29
CTSG	1.28378	0.536231	-1.25947	5.56e-10	6.69e-09
TESMIN	0.758421	1.62267	1.0973	1.55e-12	3.06e-11
CA2	20.5618	7.30947	-1.49213	6.54e-07	3.92e-06
FCN3	5.77773	2.73382	-1.07958	7.08e-07	4.2e-06
NCAPG	2.48183	5.60897	1.17633	2.72e-25	4.49e-23
ALDOB	1.65436	0.592716	-1.48086	8.35e-05	0.000286874
TEKT1	1.72183	0.623891	-1.46457	0.000277593	0.000830143
LHX4	0.283413	0.571265	1.01126	1.68e-11	2.72e-10
WDR62	1.1009	2.43384	1.14455	2.43e-19	1.33e-17
FOSB	22.2017	10.73	-1.04902	0.00351031	0.00765128
HPSE2	0.299688	0.137178	-1.12741	3.88e-05	0.000145028
CENPF	3.50304	9.18755	1.39107	1.28e-35	8.45e-32
ANKRD36C	1.37557	2.94007	1.09582	0.0171084	0.0303925
OPRD1	0.176195	0.436534	1.30892	0.00163635	0.00393797
ZFHX4	0.201079	0.505325	1.32945	5.52e-07	3.38e-06
BRIP1	0.826157	1.7813	1.10844	5.03e-27	1.33e-24
DEFB1	19.276	7.73307	-1.31769	0.000635236	0.00172457
CCDC7	0.33912	0.704673	1.05516	2.37e-06	1.23e-05
DMBT1	31.7657	12.4858	-1.34719	7.47e-05	0.00026015
HELLS	1.26823	3.07889	1.27959	1.7e-33	5.6e-30
TTN	0.146499	0.432756	1.56267	0.0087566	0.0170491
IGF2BP3	1.28191	3.23206	1.33416	6.33e-12	1.11e-10
SLC6A15	0.14969	0.364379	1.28347	0.00108075	0.00274052
TFDP1	19.841	40.0531	1.01343	1.41e-09	1.56e-08
SPC24	2.5856	5.17538	1.00117	7.29e-21	5e-19
SYCP2	0.930251	2.15986	1.21524	5.26e-07	3.24e-06
CAMK2B	0.235827	0.885379	1.90856	0.00678038	0.013635
HJURP	3.45398	7.1954	1.05882	1.51e-21	1.17e-19
DLGAP5	3.78329	8.05179	1.08967	1.93e-23	2.14e-21
TCN1	22.6489	8.25998	-1.45523	0.0184767	0.0324937
SUMO4	0.153093	0.53297	1.79965	3.63e-06	1.78e-05
SLITRK4	0.192419	0.391347	1.0242	0.00104744	0.00266835
FAM92B	2.52562	0.962673	-1.39152	0.002617	0.00592897
SGO1	0.985815	2.16704	1.13633	1.24e-27	4.11e-25
HLA-DQB2	46.7961	22.817	-1.03628	1.48e-07	1.04e-06
CCDC150	0.208383	0.509712	1.29045	6.07e-27	1.54e-24
ANKRD36B	0.290121	0.79367	1.45188	1.33e-08	1.18e-07
IFNE	0.154166	0.359367	1.22097	0.00083287	0.00218486
CD1A	6.03371	2.44614	-1.30254	3.07e-10	3.91e-09
C20orf85	13.7694	4.82659	-1.51239	2.18e-05	8.72e-05
CHEK1	2.10647	4.58806	1.12306	4.81e-28	1.84e-25
ZNF730	0.24418	0.492958	1.01352	7.76e-06	3.51e-05
CASP14	0.487922	1.01767	1.06055	0.000814182	0.00214349
HSD17B2	0.925517	0.266755	-1.79474	2.34e-06	1.21e-05
TTC6	0.512312	1.15144	1.16834	0.000106208	0.000355478
TENM3	0.529475	1.06523	1.00852	0.00449542	0.0094964
INSL6	0.186638	0.53887	1.52969	0.00832297	0.0163105
CAPN6	3.7165	1.62591	-1.1927	2.37e-06	1.23e-05
MORN5	2.04525	0.839621	-1.28447	0.0100601	0.0191803
ZNF711	0.862734	1.73759	1.0101	3.81e-06	1.85e-05
FAM72A	0.233272	0.535786	1.19964	1.2e-31	1.22e-28
TERT	0.185532	0.413027	1.15457	1.2e-11	2e-10
MELK	4.13757	9.17398	1.14876	3.38e-26	7.59e-24
ASPM	1.59405	4.18647	1.39304	4.84e-33	1.07e-29
GTSE1	2.17405	4.36395	1.00525	2.64e-22	2.46e-20
HSD17B13	1.57446	0.759977	-1.05083	0.00348945	0.00761587
DTL	2.7599	5.7098	1.04882	9.84e-30	5.42e-27
ELOVL2	0.433383	1.05633	1.28534	0.00188829	0.00446305
HPX	0.548462	1.10945	1.01638	0.000141223	0.000457169
NKAIN1	0.285864	0.729055	1.3507	0.00550967	0.0113808
TAGLN3	0.211396	0.967407	2.19417	0.0152752	0.0275617
DTNA	0.873839	1.76354	1.01304	5.54e-07	3.39e-06
ANKRD61	0.619482	1.45707	1.23393	9.02e-14	2.2e-12
ERCC6L	0.905885	1.92242	1.08553	6.37e-26	1.24e-23
HOXD10	0.227884	0.573941	1.3326	0.00126612	0.00314308
HMGCS2	2.82772	0.846956	-1.73928	7.75e-05	0.000268957
LRRTM2	0.139939	0.914103	2.70756	0.0036703	0.00795411
CACNA1A	0.121865	0.539153	2.14541	0.00587855	0.0120468
HP	26.582	8.73392	-1.60575	1.79e-06	9.56e-06
GPR137C	0.366318	0.742803	1.01988	7.06e-11	1.01e-09
LGALS9B	0.312031	0.130926	-1.25294	0.000240969	0.000732041
SFTPA1	1326.82	496.016	-1.41951	5.78e-10	6.91e-09
IGF2BP1	0.662051	2.02038	1.60961	0.00172037	0.00411395
TMEM212	0.380112	0.166499	-1.19091	0.0130819	0.0240639
BRDT	1.30642	2.68985	1.04191	0.0285053	0.0470018
CENPA	2.71776	5.56468	1.03388	8.31e-22	6.7e-20
IRX6	1.7259	0.848841	-1.02378	0.000183484	0.000575385
SNTN	1.42239	0.545903	-1.3816	3.48e-07	2.24e-06
SFTPC	412.137	141.91	-1.53814	2.69e-07	1.78e-06
TCTE1	0.46337	0.167101	-1.47144	0.00115183	0.00289854
RIPPLY3	0.693865	1.83886	1.40609	2.42e-11	3.76e-10
MYBL1	0.906802	1.97258	1.12122	7.79e-18	3.3e-16
AC099850.3	4.90535	10.7889	1.13711	4.62e-26	9.39e-24
KIF15	1.28583	2.79645	1.1209	4.08e-28	1.63e-25
TF	3.96632	10.2339	1.36748	0.0261437	0.0436025
ITLN1	28.8393	0.617331	-5.54585	0.00100218	0.00256638
KNL1	0.866646	1.95013	1.17005	3.79e-26	8.08e-24
TROAP	2.89546	6.25381	1.11094	2.01e-20	1.32e-18
ADAMTS8	1.41246	0.644234	-1.13256	1.76e-10	2.33e-09
ZNF695	0.242638	0.66338	1.45103	1.62e-14	4.4e-13
CNGA4	0.568565	0.231558	-1.29595	0.00438241	0.00928288
DNAH14	0.539025	1.09772	1.02609	8.01e-18	3.38e-16
RNF157	0.888541	1.90652	1.10144	3.8e-08	3.09e-07
C11orf97	1.00219	0.342939	-1.54714	1.16e-05	5.04e-05
PLA2G1B	8.37122	3.51447	-1.25213	2.05e-10	2.69e-09
CLDN18	32.8665	7.83302	-2.06898	1.12e-06	6.3e-06
AC007906.2	8.28546	4.13931	-1.00119	0.000167264	0.000531322
CHRNB2	0.105009	0.801995	2.93309	0.00024265	0.000736301
NEFH	1.78973	3.73391	1.06094	0.0248803	0.0418384
KCNK2	0.195366	0.52489	1.42583	0.00382094	0.00824275
FCER2	0.648095	0.261154	-1.3113	2.71e-06	1.38e-05
ZSCAN23	0.243188	0.496446	1.02956	0.00846626	0.0165642
SHOX2	0.376964	1.03567	1.45807	4.32e-06	2.07e-05
F7	0.247343	0.592909	1.26129	0.000253912	0.000766604
CLDN20	0.212886	0.686481	1.68914	1.71e-08	1.5e-07
CKAP2L	1.71841	3.60349	1.06832	1.15e-23	1.36e-21
NDC80	2.68208	6.04712	1.17289	5.31e-27	1.38e-24
SMTNL1	0.512846	1.03238	1.00937	3.94e-06	1.9e-05
INA	0.706344	2.64057	1.9024	0.000167622	0.000532214
VEGFD	2.82642	1.37047	-1.0443	4.5e-09	4.43e-08
TEKT4	0.343857	0.147269	-1.22336	0.00218768	0.00506831
UGT2B15	2.81188	0.817722	-1.78185	0.0121369	0.0225418
S100B	9.07042	4.1757	-1.11915	1.26e-08	1.13e-07
LHX2	0.206363	0.514487	1.31795	9.62e-06	4.24e-05
GFY	0.141474	0.700271	2.30738	5.8e-10	6.92e-09
TMEM145	0.362363	0.900307	1.31298	5.35e-06	2.51e-05
POU3F2	0.849648	1.89257	1.15541	0.00884934	0.0172043
DLX6	0.248463	0.525664	1.08111	0.00218367	0.00506168
SYT1	1.06509	3.34995	1.65316	1.38e-10	1.89e-09
VGF	0.989997	6.17868	2.6418	0.0230095	0.0391202
FAM216B	2.64879	1.1089	-1.2562	0.00018942	0.000591472
TICRR	0.558408	1.24964	1.16212	1.95e-29	9.89e-27
CFAP77	0.941673	0.42133	-1.16028	0.0137986	0.0252174
PBK	3.71993	7.52965	1.01731	1.07e-15	3.49e-14
NNAT	0.673562	12.7203	4.23917	0.00529494	0.0109905
GSTA2	6.66071	1.76221	-1.91829	0.000309198	0.000912278
CD207	8.8659	3.42701	-1.37132	8.99e-10	1.04e-08
PP2D1	0.180783	0.400732	1.14838	0.00127406	0.00315981
MUCL3	19.6745	0.887228	-4.47088	0.00188035	0.00444838
DCAF12L2	0.12573	0.389371	1.63082	0.000921605	0.00238499
ANKRD66	0.401144	0.167714	-1.25812	0.000879402	0.00229012
CACNA2D2	12.2582	5.24373	-1.22508	6.36e-07	3.82e-06
VSIG1	21.2303	9.10504	-1.22139	0.00265458	0.00600482
SMC1B	0.39484	1.15946	1.55412	2.63e-11	4.05e-10
WFDC5	3.49058	0.389645	-3.16323	0.0288669	0.047515
SPINK5	8.07629	3.96128	-1.02773	7.15e-06	3.26e-05
CNIH2	0.566442	1.34739	1.25017	3.08e-11	4.71e-10
HPDL	1.05716	2.16448	1.03383	1.06e-08	9.69e-08
SCGB1A1	388.365	93.2334	-2.05849	1.55e-07	1.09e-06
NXF3	0.509512	0.143935	-1.8237	0.000144781	0.000467137
ALOX15	3.08093	1.35972	-1.18005	0.0063865	0.0129453
C16orf89	142.959	54.4771	-1.39188	3.4e-13	7.58e-12
SPDYA	0.244866	0.602386	1.2987	1.55e-10	2.09e-09
PRG4	6.47701	1.00067	-2.69437	0.00019393	0.000603277
SEZ6	0.0533893	0.859962	4.00965	7.95e-05	0.00027479
RAD54L	1.5764	3.61119	1.19584	1.87e-27	5.48e-25
MAGEA10	0.682933	3.54765	2.37705	5.54e-06	2.59e-05
C9orf24	3.74486	1.49798	-1.3219	0.000697081	0.00186641
ZGRF1	0.495451	0.995156	1.00618	5.54e-23	5.55e-21
SPDYC	0.550829	1.38413	1.3293	0.000105189	0.000352426
ZIC1	0.182811	0.4962	1.44057	0.000220129	0.000675245
CDC7	2.4826	5.29013	1.09145	2.38e-30	1.57e-27
FOXM1	6.04724	12.3722	1.03276	1.22e-19	7.01e-18
GCNT7	0.15013	0.469109	1.64371	3e-05	0.000115713
E2F7	0.512677	1.49012	1.53931	1.24e-24	1.75e-22
NEK2	4.13329	8.84931	1.09827	3.3e-24	4.27e-22
KHDC1L	0.265579	1.59687	2.58804	0.0111053	0.0208573
KIF5C	0.335636	0.863631	1.36352	0.000352505	0.00102361
HPGD	31.297	13.9816	-1.16249	7.9e-08	5.97e-07
PLA2G10	6.24443	2.68049	-1.22007	2.99e-09	3.05e-08
NXPH4	2.23119	4.52076	1.01875	0.000846304	0.00221483
C10orf113	0.143667	0.64871	2.17484	0.00349867	0.00763346
BUB1B	2.78313	6.07863	1.12704	1.14e-25	2.01e-23
KIF11	4.51063	9.50975	1.07608	1.5e-26	3.53e-24
ANLN	6.16213	14.9397	1.27765	8.72e-27	2.13e-24
EYA2	3.98872	9.22568	1.20973	0.0066924	0.0134786
C4BPA	130.004	54.1167	-1.26441	2.35e-09	2.46e-08
SCG3	0.540975	3.14042	2.53732	0.0198259	0.0344518
DEPDC1	1.51737	3.48658	1.20024	9.96e-26	1.85e-23
TMEM132E	0.241506	0.115757	-1.06096	5.32e-11	7.82e-10
COCH	1.51033	3.67954	1.28466	2.36e-11	3.69e-10
CDCA2	1.3197	2.6949	1.03002	3.31e-20	2.09e-18
KIFC1	6.22203	13.4106	1.10791	3.17e-22	2.85e-20
NEB	0.196164	0.491575	1.32535	5.51e-09	5.35e-08
SYNGR4	0.332192	0.669749	1.0116	0.000773993	0.00204911
CEACAM8	0.293374	0.121901	-1.26703	0.00246205	0.00562026
AADAC	4.1009	1.0754	-1.93107	2.33e-05	9.26e-05
CCDC18	0.75392	1.5427	1.03298	4.8e-26	9.62e-24
KIF4A	3.46407	8.06429	1.21908	4.88e-28	1.84e-25
MKI67	4.8262	11.095	1.20095	2.02e-27	5.82e-25
ANKRD18B	0.193631	0.425288	1.13513	3.19e-09	3.23e-08
EXO1	1.85917	4.2431	1.19046	1.29e-27	4.17e-25
GLIPR1L1	0.269845	0.562708	1.06025	0.000652051	0.0017655
GDF10	1.68459	0.792585	-1.08776	1.78e-10	2.36e-09
KNTC1	2.25568	4.81066	1.09267	7.34e-31	5.71e-28
ESPL1	1.35833	3.14672	1.21201	1.04e-25	1.9e-23
CHRNA9	1.14312	2.75264	1.26784	1.85e-07	1.27e-06
AC013394.1	0.239914	0.979141	2.029	0.00290223	0.00649942
INMT	9.94681	4.73865	-1.06976	1.27e-11	2.09e-10
KCNG3	0.248919	0.549484	1.1424	2.67e-07	1.77e-06
S100A7	2.82126	16.5449	2.55198	0.00346562	0.00756886
PPM1E	0.240952	0.668585	1.47237	2.21e-06	1.15e-05
CCDC33	0.418808	0.195596	-1.09841	0.00853108	0.0166689
NCAPH	3.55315	7.39286	1.05703	2.28e-23	2.47e-21
PRR11	3.56948	7.37726	1.04737	2.17e-23	2.37e-21
FBN2	0.303809	1.2992	2.09638	0.0202739	0.0350781
MAGEB2	0.856262	2.14727	1.32638	0.000172875	0.000546262
DYNLRB2	1.22266	0.563909	-1.11648	0.000333803	0.000976194
DNAI2	1.06582	0.383327	-1.47531	0.000328544	0.000963342
TCHH	0.132632	0.672476	2.34205	0.00201457	0.00472521
C1QL1	0.347936	0.995074	1.51598	0.000129181	0.000422529
SFTPD	196.235	80.5398	-1.28481	2.85e-12	5.27e-11
FAM72D	0.197272	0.538349	1.44835	2.63e-30	1.66e-27
MAGEA1	1.42233	3.7369	1.39358	0.000207456	0.000640681
EBLN2	0.59987	1.23966	1.04722	2.2e-08	1.89e-07
CAMK2N2	0.468502	0.993643	1.08467	0.00309512	0.00687263
TUBA3E	0.0894311	0.483833	2.43566	0.00026575	0.000797793
KIF20A	4.12102	8.4568	1.03711	3.55e-23	3.72e-21
PLK4	1.65823	3.57819	1.10959	1e-30	7.35e-28
CLSPN	1.06618	2.82041	1.40346	1.67e-28	7.35e-26
PSAPL1	0.456539	0.136311	-1.74384	0.0221579	0.0378037
PI16	0.617092	0.252913	-1.28685	3.54e-05	0.000133916
TAS2R4	0.253747	0.543183	1.09805	0.0164576	0.0293905
GKN2	11.6566	3.47172	-1.74742	8.68e-10	1e-08
FCER1A	6.844	2.57529	-1.4101	4.01e-14	1.02e-12
C6	1.08762	0.429185	-1.3415	4.16e-05	0.000154444
MAGEA6	2.66795	8.99294	1.75306	3.03e-07	1.98e-06
CYP4B1	37.2726	16.4533	-1.17973	3.85e-09	3.84e-08
SCML2	0.34995	0.965627	1.46432	2.39e-12	4.5e-11
CTSE	143.235	64.0063	-1.1621	8.29e-10	9.61e-09
KIF14	1.05339	2.77898	1.39952	8.71e-33	1.44e-29
SP8	0.438832	1.34888	1.62002	2.3e-07	1.55e-06
C1orf158	0.315872	0.154634	-1.03048	0.00175807	0.00419527
MGAT5B	0.262029	0.597861	1.19008	0.0253224	0.0424523
ADH7	1.3507	0.346609	-1.96233	0.00230161	0.00530068
MAGEC1	0.25447	1.63308	2.68203	1.15e-07	8.32e-07
AQP5	50.38	20.2504	-1.3149	3.43e-06	1.69e-05
ADH1B	9.15321	4.18973	-1.12742	5.53e-11	8.11e-10
ARHGAP11A	2.27093	4.98811	1.13521	3.98e-27	1.07e-24
CRYM	9.14583	3.99215	-1.19595	8.28e-07	4.84e-06
EZH2	3.89053	8.19528	1.07483	1.84e-29	9.75e-27
PLA2G2A	11.0073	2.25128	-2.28964	6.63e-05	0.00023396
TEX26	0.315154	0.123019	-1.35718	0.00505206	0.0105376
RAB39A	0.406028	0.861311	1.08495	0.012767	0.0235468
ELAVL2	0.165403	0.386209	1.22339	0.0187895	0.0329407
CSAG3	0.471125	1.46455	1.63627	1.04e-05	4.55e-05
PIF1	0.75397	1.54537	1.03537	3.74e-19	2e-17
C6orf163	0.179099	0.465393	1.37769	3.74e-06	1.82e-05
SLC16A11	1.66192	0.80258	-1.05013	4.44e-09	4.38e-08
SFTPA2	1591.19	618.78	-1.36261	9.64e-09	8.93e-08
DMC1	0.20928	0.423797	1.01794	1.35e-13	3.2e-12
GREB1L	0.383456	0.89827	1.22809	6.74e-08	5.17e-07
ORC1	1.91912	4.10433	1.0967	1.01e-20	6.82e-19
FAM166B	2.31175	1.07309	-1.10722	0.00951585	0.018293
MCM10	1.39191	3.06368	1.1382	3.15e-24	4.13e-22
FXYD4	4.70648	2.26021	-1.05819	0.0088681	0.017234
PCSK2	13.9451	5.38009	-1.37405	0.00027635	0.000826987
FOXD1	0.423548	1.11262	1.39337	0.0193481	0.0337367
FANCB	0.372901	0.763814	1.03443	7.87e-23	7.71e-21
WNK3	0.219642	0.489306	1.15558	3.06e-06	1.53e-05
CHRDL2	2.75017	1.08005	-1.34843	0.0097583	0.018683
NWD1	0.94998	0.449055	-1.081	0.000176176	0.000554841
PRSS48	0.148423	0.707772	2.25357	0.00036352	0.00105144
ACKR1	7.57483	3.50022	-1.11377	9.79e-12	1.65e-10
CDH18	0.0946002	0.532452	2.49274	1.48e-07	1.04e-06
PAX9	2.00016	4.51047	1.17316	0.000268579	0.000805189
FAM133A	1.04197	2.86832	1.4609	1.27e-05	5.46e-05
GPA33	1.15897	0.460869	-1.33041	0.00023516	0.000715878
CCL17	6.98632	3.31109	-1.07723	1.86e-07	1.28e-06
NAPSA	519.584	259.599	-1.00107	5.63e-14	1.41e-12
EME1	1.08738	2.37686	1.1282	3.51e-31	3.1e-28
CD1C	4.97219	2.2761	-1.12732	5.8e-13	1.24e-11
SCGB3A1	680.43	194.685	-1.80531	4.6e-10	5.61e-09
ERN2	6.53172	2.64859	-1.30224	9.44e-06	4.17e-05
XRCC2	1.17097	2.56743	1.13262	4.24e-30	2.55e-27
SLC25A21	0.362906	0.844275	1.21812	0.000573279	0.00156957
LGALS4	27.7088	8.7942	-1.65572	0.0160996	0.0288327
CSAG1	2.30924	7.41125	1.6823	1.74e-05	7.15e-05
CLDN2	20.6704	7.61912	-1.43987	4.82e-07	3e-06
SFTPB	2611.03	1091.67	-1.25808	7.48e-13	1.56e-11
CDCA5	4.83375	10.1651	1.07241	3.25e-21	2.39e-19
SPATA1	0.180574	0.38543	1.09388	0.0108995	0.0205554
RCOR2	1.61443	3.3305	1.04472	1.43e-10	1.94e-09
AZU1	0.63565	0.247446	-1.36112	0.000366878	0.00106019
CLC	1.33356	0.256241	-2.37972	0.00999436	0.019077
LRRC36	1.18737	0.587876	-1.01418	0.000119036	0.000393436
CDH2	1.23854	3.34665	1.43408	0.00333329	0.00732704
PNMA5	0.511415	2.36355	2.20839	0.0012929	0.00320175
SV2A	1.4684	3.59648	1.29234	1.58e-06	8.54e-06
POLQ	0.564543	1.35367	1.26172	2.92e-27	8.03e-25
HHATL	0.93284	0.342169	-1.44692	0.00575895	0.0118476
NUF2	3.15826	6.67397	1.07941	9.87e-25	1.42e-22
AC073585.1	0.652419	1.30815	1.00366	3.51e-18	1.58e-16
WFDC12	3.39989	0.287093	-3.5659	0.000459532	0.00129295
CPB2	4.84104	1.9561	-1.30734	0.00190963	0.00450544
SPINT4	0.097784	0.935968	3.25879	0.0168991	0.0300691
ELANE	0.689214	0.202386	-1.76785	4.94e-08	3.93e-07
ZWINT	10.9902	22.3505	1.02409	1.24e-25	2.16e-23
SPAG5	4.70359	10.1424	1.10856	1.46e-27	4.59e-25
PRSS2	41.6842	7.12647	-2.54824	0.00171248	0.00409731
CTXND1	0.273418	0.0898791	-1.60505	0.000153342	0.000491825
AGMO	0.234277	0.469958	1.00431	0.00753503	0.014935
RAB3B	0.514879	1.40653	1.44983	8.96e-07	5.19e-06
CDC20	14.2807	29.2102	1.03241	3.25e-18	1.49e-16
STOML3	1.08696	0.401352	-1.43736	0.000312315	0.000919628
ALX1	0.144626	0.601102	2.05528	3.28e-07	2.13e-06
TAS2R30	0.0903783	0.732109	3.01801	0.00216366	0.00501882
SLC46A2	3.0325	1.13481	-1.41805	6.1e-08	4.74e-07
TPSD1	2.05104	0.953624	-1.10486	0.00134893	0.00332183
TPH1	0.176858	0.413904	1.22671	0.000191564	0.000597461
SLCO1B1	0.120762	0.565628	2.22769	7.22e-05	0.000252611
MAGEA3	3.52056	11.5948	1.7196	6.84e-08	5.24e-07
CLDN14	0.176934	0.374154	1.08042	0.00735734	0.0146267
ATAD5	1.01326	2.35282	1.21538	5.47e-34	2.41e-30
TAS2R19	0.200279	0.826331	2.04471	0.00044506	0.00125704
WDR38	2.93365	1.17267	-1.3229	0.00440806	0.00933272
GLDC	0.982242	2.61221	1.41112	3.01e-05	0.000115961
SLC9C1	0.238753	0.495825	1.05431	0.000310824	0.00091565
GPR52	0.0799984	0.530331	2.72885	0.000128898	0.000421708
NLGN4X	0.270004	0.801241	1.56926	0.0273755	0.0454163
WFDC6	0.351497	0.139846	-1.32968	0.00954794	0.018344
STEAP1B	0.586809	1.47893	1.33359	2.61e-07	1.73e-06
ZYG11A	0.623393	1.39885	1.16602	8.29e-13	1.71e-11
AGER	45.242	19.0717	-1.24623	3.83e-07	2.44e-06
DNASE2B	0.520235	0.255734	-1.02452	1.02e-06	5.84e-06
TET1	0.321473	0.758219	1.23792	1.16e-11	1.94e-10
TAC3	0.476792	1.62216	1.76648	0.00806145	0.0158543
KNDC1	2.06006	0.96846	-1.08893	1.11e-10	1.55e-09
FAM111B	2.48858	5.98952	1.26711	2.31e-28	9.53e-26
CDC25C	1.23762	2.51703	1.02415	3.84e-22	3.37e-20
C11orf88	0.907845	0.371848	-1.28773	0.00489865	0.0102565
TSPAN8	46.9252	21.7727	-1.10784	0.000118138	0.000390856
GAP43	0.274971	0.71993	1.38858	0.0139123	0.02539
TOP2A	15.5217	34.1979	1.13963	9.01e-27	2.17e-24
TTK	1.9523	3.98221	1.02839	3.43e-22	3.06e-20
NLRP11	0.131507	0.412859	1.65051	0.00795799	0.0156765
MAGEA12	1.78856	5.66672	1.66372	1.81e-05	7.42e-05
TTC29	0.52664	0.234433	-1.16764	0.00496708	0.01038
ZNF732	0.187034	0.398911	1.09276	0.0036948	0.00800028
PTGFR	1.04997	0.402625	-1.38284	0.000899632	0.00233636
FAM72B	0.275568	0.67744	1.29768	5.08e-28	1.87e-25
TMEM132D	0.497137	0.231882	-1.10025	3.7e-05	0.000139079
CLGN	1.54281	4.26428	1.46674	4.85e-07	3.02e-06
GLP1R	0.238848	0.113486	-1.07358	0.0120421	0.0223847
BTNL8	0.275121	0.0569252	-2.27293	6.52e-05	0.000230694
HOXD13	0.279634	0.761481	1.44527	1.26e-06	6.97e-06
BPIFB1	82.4225	23.5423	-1.80779	0.000341417	0.00099513
PEBP4	20.7419	9.56779	-1.11629	2.43e-09	2.54e-08
ANKRD36	0.390242	1.10894	1.50674	3.64e-10	4.54e-09
TMEM74	0.156785	0.35455	1.1772	0.000289165	0.000861825
DIAPH3	0.897576	1.88474	1.07026	2.7e-23	2.86e-21
HOXA9	0.232307	0.564092	1.2799	5.29e-05	0.000191491
SPDYE5	0.197225	0.556272	1.49595	2.75e-06	1.4e-05

## Sheet: Table S3
Table S3: Gene Ontology (GO) enrichment analyses for differentially expressed genes up-regulated in cluster 1
ONTOLOGY	ID	Description	pvalue	p.adjust	geneID	Count
BP	GO:0019730	antimicrobial humoral response	1.86564e-13	3.40106e-10	ITLN1/PRSS2/PLA2G2A/PGC/BPIFB1/ELANE/AZU1/DMBT1/DEFB1/SFTPD/CTSG/PLA2G1B/SLPI/SPINK5	14
BP	GO:0006959	humoral immune response	1.09005e-11	9.93585e-09	ITLN1/PRSS2/PLA2G2A/PGC/BPIFB1/ELANE/AZU1/DMBT1/C6/DEFB1/FCER2/CPB2/SFTPD/C4BPA/CTSG/PLA2G1B/SLPI/FCN3/SPINK5	19
BP	GO:0019731	antibacterial humoral response	5.17893e-11	3.14706e-08	PGC/ELANE/DMBT1/DEFB1/SFTPD/CTSG/PLA2G1B/SLPI/SPINK5	9
BP	GO:0043129	surfactant homeostasis	8.90873e-09	4.06015e-06	SFTPA1/SFTPA2/SFTPD/CTSH/NAPSA	5
BP	GO:0048875	chemical homeostasis within a tissue	2.45252e-08	8.94189e-06	SFTPA1/SFTPA2/SFTPD/CTSH/NAPSA	5
BP	GO:0042742	defense response to bacterium	6.7795e-07	0.000205984	WFDC12/PLA2G2A/PGC/ELANE/HP/AZU1/DMBT1/DEFB1/SFTPD/CTSG/PLA2G1B/SLPI/SPINK5	13
BP	GO:0001894	tissue homeostasis	5.55083e-06	0.00144559	CLDN18/CST4/CA2/SFTPA1/TFF1/SFTPA2/SFTPD/VSIG1/CTSH/NAPSA	10
BP	GO:0001909	leukocyte mediated cytotoxicity	1.24524e-05	0.00283759	ELANE/AZU1/CD1A/CTSG/AGER/CD1C/CTSH	7
BP	GO:0001906	cell killing	2.21885e-05	0.00449441	ELANE/AZU1/FCER2/CD1A/CTSG/AGER/CD1C/CTSH	8
BP	GO:0050764	regulation of phagocytosis	2.72349e-05	0.00496492	SFTPA1/SFTPA2/AZU1/SFTPD/C4BPA/ALOX15	6
BP	GO:0050927	positive regulation of positive chemotaxis	3.13975e-05	0.00520342	CASR/AZU1/AGER/VEGFD	4
BP	GO:0050926	regulation of positive chemotaxis	3.68951e-05	0.00560497	CASR/AZU1/AGER/VEGFD	4
BP	GO:0070942	neutrophil mediated cytotoxicity	4.4955e-05	0.00630407	ELANE/AZU1/CTSG	3
BP	GO:0045861	negative regulation of proteolysis	7.08688e-05	0.00874319	WFDC12/WFDC5/CST4/WFDC6/SERPIND1/CPB2/CST5/PI16/C4BPA/SLPI/SPINK5	11
BP	GO:0042737	drug catabolic process	7.94091e-05	0.00874319	ADH7/HP/CYP2F1/CYP4B1/CHIA/NOS1/CTSH	7
BP	GO:0006069	ethanol oxidation	8.15328e-05	0.00874319	ADH7/ADH1C/ADH1B	3
BP	GO:0051873	killing by host of symbiont cells	8.15328e-05	0.00874319	ELANE/AZU1/CTSG	3
BP	GO:0007585	respiratory gaseous exchange	0.000115835	0.0117315	SFTPC/SFTPA1/SFTPA2/SFTPD/SFTPB	5
BP	GO:0050930	induction of positive chemotaxis	0.000133452	0.0118319	AZU1/AGER/VEGFD	3
BP	GO:0051852	disruption by host of symbiont cells	0.000133452	0.0118319	ELANE/AZU1/CTSG	3
BP	GO:0010466	negative regulation of peptidase activity	0.000136297	0.0118319	WFDC12/WFDC5/CST4/WFDC6/SERPIND1/CST5/PI16/SLPI/SPINK5	9
BP	GO:0051346	negative regulation of hydrolase activity	0.000146067	0.0121036	WFDC12/WFDC5/CST4/WFDC6/SERPIND1/CST5/PI16/NOS1/SLPI/TMEM132D/PHACTR3/SPINK5	12
BP	GO:0002819	regulation of adaptive immune response	0.000162441	0.0128752	CLC/FCER2/CD1A/C4BPA/AGER/ALOX15/CD1C	7
BP	GO:0061844	antimicrobial humoral immune response mediated by antimicrobial peptide	0.000176266	0.0133889	PGC/ELANE/DEFB1/PLA2G1B/SPINK5	5
BP	GO:0002922	positive regulation of humoral immune response	0.00020311	0.0142412	PGC/C6/FCER2	3
BP	GO:0051883	killing of cells in other organism involved in symbiotic interaction	0.00020311	0.0142412	ELANE/AZU1/CTSG	3
BP	GO:0032642	regulation of chemokine production	0.000228239	0.0154104	ELANE/AZU1/AGER/CHIA/ACKR1	5
BP	GO:0036149	phosphatidylinositol acyl-chain remodeling	0.000245309	0.0159714	PLA2G2A/PLA2G1B/PLA2G10	3
BP	GO:0036148	phosphatidylglycerol acyl-chain remodeling	0.00029279	0.0177825	PLA2G2A/PLA2G1B/PLA2G10	3
BP	GO:0051818	disruption of cells of other organism involved in symbiotic interaction	0.00029279	0.0177825	ELANE/AZU1/CTSG	3
BP	GO:0032309	icosanoid secretion	0.00030239	0.0177825	PLA2G2A/AGTR2/PLA2G1B/PLA2G10	4
BP	GO:0002920	regulation of humoral immune response	0.000338804	0.0187192	PGC/C6/FCER2/CPB2/C4BPA/SPINK5	6
BP	GO:0032602	chemokine production	0.000346309	0.0187192	ELANE/AZU1/AGER/CHIA/ACKR1	5
BP	GO:0071715	icosanoid transport	0.000359393	0.0187192	PLA2G2A/AGTR2/PLA2G1B/PLA2G10	4
BP	GO:1901571	fatty acid derivative transport	0.000359393	0.0187192	PLA2G2A/AGTR2/PLA2G1B/PLA2G10	4
BP	GO:0050829	defense response to Gram-negative bacterium	0.000455432	0.0219477	ELANE/AZU1/DMBT1/DEFB1/CTSG	5
BP	GO:0006067	ethanol metabolic process	0.000469576	0.0219477	ADH7/ADH1C/ADH1B	3
BP	GO:0036150	phosphatidylserine acyl-chain remodeling	0.000469576	0.0219477	PLA2G2A/PLA2G1B/PLA2G10	3
BP	GO:0007586	digestion	0.000489676	0.0219477	PRSS2/PGC/TFF1/AQP5/VSIG1/CHIA	6
BP	GO:0001913	T cell mediated cytotoxicity	0.000495816	0.0219477	CD1A/AGER/CD1C/CTSH	4
BP	GO:0030317	flagellated sperm motility	0.000505652	0.0219477	TCTE1/TEKT1/PIH1D3/DEFB1/TEKT4	5
BP	GO:0097722	sperm motility	0.000505652	0.0219477	TCTE1/TEKT1/PIH1D3/DEFB1/TEKT4	5
BP	GO:0010951	negative regulation of endopeptidase activity	0.000530462	0.0224065	WFDC12/WFDC5/CST4/WFDC6/SERPIND1/CST5/SLPI/SPINK5	8
BP	GO:0035584	calcium-mediated signaling using intracellular calcium source	0.000540804	0.0224065	PTGFR/AZU1/DEFB1	3
BP	GO:0050830	defense response to Gram-positive bacterium	0.000649401	0.026308	PLA2G2A/DMBT1/DEFB1/CTSG/PLA2G1B	5
BP	GO:0002822	regulation of adaptive immune response based on somatic recombination of immune receptors built from immunoglobulin superfamily domains	0.000688391	0.0267058	CLC/FCER2/CD1A/C4BPA/AGER/CD1C	6
BP	GO:0002227	innate immune response in mucosa	0.00070317	0.0267058	BPIFB1/DEFB1/PLA2G1B	3
BP	GO:0042738	exogenous drug catabolic process	0.00070317	0.0267058	CYP2F1/CYP4B1/NOS1	3
BP	GO:0002706	regulation of lymphocyte mediated immunity	0.000739995	0.0275308	CLC/FCER2/CD1A/C4BPA/AGER/CD1C	6
BP	GO:0050766	positive regulation of phagocytosis	0.000817326	0.0297997	SFTPA1/SFTPA2/AZU1/SFTPD	4
BP	GO:0036152	phosphatidylethanolamine acyl-chain remodeling	0.00089363	0.0319429	PLA2G2A/PLA2G1B/PLA2G10	3
BP	GO:0002456	T cell mediated immunity	0.000940361	0.0329669	CLC/CD1A/AGER/CD1C/CTSH	5
BP	GO:0036151	phosphatidylcholine acyl-chain remodeling	0.00099995	0.0343945	PLA2G2A/PLA2G1B/PLA2G10	3
BP	GO:0031640	killing of cells of other organism	0.0010556	0.0349882	ELANE/AZU1/FCER2/CTSG	4
BP	GO:0044364	disruption of cells of other organism	0.0010556	0.0349882	ELANE/AZU1/FCER2/CTSG	4
BP	GO:0015718	monocarboxylic acid transport	0.00111543	0.0363113	CASR/PLA2G2A/AGTR2/PLA2G1B/PLA2G10/SLC16A11	6
BP	GO:1901568	fatty acid derivative metabolic process	0.00119007	0.0363375	HMGCS2/PLA2G1B/CYP2F1/PLA2G10/ALOX15/HPGD	6
BP	GO:0003341	cilium movement	0.00119133	0.0363375	DNAI2/TEKT1/PIH1D3/TEKT4	4
BP	GO:0060249	anatomical structure homeostasis	0.00119984	0.0363375	CLDN18/CST4/CA2/SFTPA1/TFF1/SFTPA2/SFTPD/VSIG1/CTSH/NAPSA	10
BP	GO:0006690	icosanoid metabolic process	0.00121514	0.0363375	PLA2G1B/CYP2F1/PLA2G10/ALOX15/HPGD	5
BP	GO:0035821	modification of morphology or physiology of other organism	0.00122879	0.0363375	ELANE/AZU1/FCER2/SFTPD/CTSG/SLPI	6
BP	GO:0046471	phosphatidylglycerol metabolic process	0.00123583	0.0363375	PLA2G2A/PLA2G1B/PLA2G10	3
BP	GO:0006658	phosphatidylserine metabolic process	0.0013658	0.0383009	PLA2G2A/PLA2G1B/PLA2G10	3
BP	GO:0050482	arachidonic acid secretion	0.0013658	0.0383009	PLA2G2A/PLA2G1B/PLA2G10	3
BP	GO:1903963	arachidonate transport	0.0013658	0.0383009	PLA2G2A/PLA2G1B/PLA2G10	3
BP	GO:0002709	regulation of T cell mediated immunity	0.00141719	0.0383009	CLC/CD1A/AGER/CD1C	4
BP	GO:0050918	positive chemotaxis	0.00141719	0.0383009	CASR/AZU1/AGER/VEGFD	4
BP	GO:0046717	acid secretion	0.00142867	0.0383009	CASR/PLA2G2A/AGTR2/PLA2G1B/PLA2G10	5
BP	GO:0002697	regulation of immune effector process	0.00152697	0.040343	CLC/PGC/C6/FCER2/CPB2/CD1A/C4BPA/AGER/CD1C/SPINK5	10
BP	GO:0052547	regulation of peptidase activity	0.00160573	0.0418179	WFDC12/WFDC5/CST4/WFDC6/SERPIND1/CST5/PI16/SLPI/SPINK5/CTSH	10
BP	GO:0042311	vasodilation	0.00165077	0.0423853	CASR/AGTR2/NOS1	3
BP	GO:0001914	regulation of T cell mediated cytotoxicity	0.00180615	0.0457306	CD1A/AGER/CD1C	3
BP	GO:0019882	antigen processing and presentation	0.00187871	0.0469163	CD207/CD1A/CTSE/CD1C/HLA-DQB2/CTSH	6
BP	GO:0016485	protein processing	0.0021019	0.0517807	PCSK2/C6/CPB2/C4BPA/CTSG/CTSE/CLEC3B/CTSH	8
BP	GO:0002385	mucosal immune response	0.00214356	0.0518723	BPIFB1/DEFB1/PLA2G1B	3
BP	GO:0022617	extracellular matrix disassembly	0.00216253	0.0518723	PRSS2/ELANE/CTSG/TPSAB1	4
BP	GO:0019755	one-carbon compound transport	0.00232435	0.0536366	CA2/AQP5	2
BP	GO:0045073	regulation of chemokine biosynthetic process	0.00232435	0.0536366	ELANE/AZU1	2
BP	GO:1900272	negative regulation of long-term synaptic potentiation	0.00232435	0.0536366	AGER/CX3CR1	2
BP	GO:0051851	modification by host of symbiont morphology or physiology	0.00238421	0.0543301	ELANE/AZU1/SFTPD/CTSG	4
BP	GO:0002251	organ or tissue specific immune response	0.00251767	0.0566632	BPIFB1/DEFB1/PLA2G1B	3
BP	GO:0048871	multicellular organismal homeostasis	0.00255111	0.0567154	CLDN18/CST4/CA2/SFTPA1/TFF1/SFTPA2/SFTPD/VSIG1/CTSH/NAPSA	10
BP	GO:0002921	negative regulation of humoral immune response	0.00282721	0.0599303	C4BPA/SPINK5	2
BP	GO:0002923	regulation of humoral immune response mediated by circulating immunoglobulin	0.00282721	0.0599303	FCER2/C4BPA	2
BP	GO:0042033	chemokine biosynthetic process	0.00282721	0.0599303	ELANE/AZU1	2
BP	GO:0050755	chemokine metabolic process	0.00282721	0.0599303	ELANE/AZU1	2
BP	GO:0051702	interaction with symbiont	0.00287355	0.0602124	ELANE/AZU1/SFTPD/CTSG	4
BP	GO:0019884	antigen processing and presentation of exogenous antigen	0.00312773	0.0638135	CD207/CD1A/CTSE/CD1C/HLA-DQB2	5
BP	GO:0030100	regulation of endocytosis	0.00314248	0.0638135	SFTPA1/SFTPA2/AZU1/SFTPD/C4BPA/RSPO1/ALOX15	7
BP	GO:0006654	phosphatidic acid biosynthetic process	0.00315042	0.0638135	PLA2G2A/PLA2G1B/PLA2G10	3
BP	GO:0002703	regulation of leukocyte mediated immunity	0.00330403	0.0661894	CLC/FCER2/CD1A/C4BPA/AGER/CD1C	6
BP	GO:0008228	opsonization	0.00337635	0.0662753	SFTPA1/C4BPA	2
BP	GO:0046473	phosphatidic acid metabolic process	0.00338102	0.0662753	PLA2G2A/PLA2G1B/PLA2G10	3
BP	GO:0097529	myeloid leukocyte migration	0.00355963	0.0690341	AZU1/SFTPD/PLA2G1B/CCL17/CX3CR1/VEGFD	6
BP	GO:0052548	regulation of endopeptidase activity	0.00373527	0.0716779	WFDC12/WFDC5/CST4/WFDC6/SERPIND1/CST5/SLPI/SPINK5/CTSH	9
BP	GO:0006909	phagocytosis	0.00382911	0.0722711	ELANE/SFTPA1/SFTPA2/AZU1/SFTPD/C4BPA/ALOX15/FCN3	8
BP	GO:0002446	neutrophil mediated immunity	0.00384547	0.0722711	PRSS2/ELANE/HP/TCN1/AZU1/CEACAM8/CTSG/PLA2G1B/SLPI/CTSH	10
BP	GO:0002449	lymphocyte mediated immunity	0.00396541	0.0731236	CLC/C6/FCER2/CD1A/C4BPA/AGER/CD1C/CTSH	8
BP	GO:0044130	negative regulation of growth of symbiont in host	0.00397106	0.0731236	ELANE/CTSG	2
BP	GO:0031341	regulation of cell killing	0.00405009	0.0738332	FCER2/CD1A/AGER/CD1C	4
BP	GO:0001578	microtubule bundle formation	0.00421689	0.0761128	DNAI2/PIH1D3/CAPN6/TPPP3	4
BP	GO:0031349	positive regulation of defense response	0.0043576	0.0771122	PLA2G2A/PGC/BPIFB1/SFTPA1/SFTPA2/DMBT1/SFTPD/MUC5B/AGER	9
BP	GO:1901570	fatty acid derivative biosynthetic process	0.00456429	0.0771122	HMGCS2/PLA2G1B/ALOX15/HPGD	4
BP	GO:0010755	regulation of plasminogen activation	0.00461066	0.0771122	CPB2/CLEC3B	2
BP	GO:0016540	protein autoprocessing	0.00461066	0.0771122	PCSK2/CTSE	2
BP	GO:0019372	lipoxygenase pathway	0.00461066	0.0771122	ALOX15/HPGD	2
BP	GO:0038166	angiotensin-activated signaling pathway	0.00461066	0.0771122	AGTR2/CA2	2
BP	GO:0044126	regulation of growth of symbiont in host	0.00461066	0.0771122	ELANE/CTSG	2
BP	GO:0044146	negative regulation of growth of symbiont involved in interaction with host	0.00461066	0.0771122	ELANE/CTSG	2
BP	GO:1905517	macrophage migration	0.00468782	0.0772574	AZU1/SFTPD/CX3CR1	3
BP	GO:0002460	adaptive immune response based on somatic recombination of immune receptors built from immunoglobulin superfamily domains	0.0047041	0.0772574	CLC/C6/FCER2/CD1A/C4BPA/AGER/CD1C/CTSH	8
BP	GO:0015908	fatty acid transport	0.00493046	0.080252	PLA2G2A/AGTR2/PLA2G1B/PLA2G10	4
BP	GO:0042035	regulation of cytokine biosynthetic process	0.00512073	0.0826114	ELANE/AZU1/SFTPD/CX3CR1	4
BP	GO:0044144	modulation of growth of symbiont involved in interaction with host	0.00529447	0.084632	ELANE/CTSG	2
BP	GO:0016999	antibiotic metabolic process	0.00533882	0.084632	ADH7/ADH1C/HP/CYP4B1/ADH1B	5
BP	GO:0046456	icosanoid biosynthetic process	0.00559935	0.0879967	PLA2G1B/ALOX15/HPGD	3
BP	GO:0002475	antigen processing and presentation via MHC class Ib	0.0060218	0.0938269	CD1A/CD1C	2
BP	GO:0043900	regulation of multi-organism process	0.00619768	0.0951301	PGC/ELANE/FCER2/SFTPD/CTSG/SLPI/FCN3/SPINK5	8
BP	GO:0009620	response to fungus	0.00626199	0.0951301	ELANE/CTSG/CHIA	3
BP	GO:0019369	arachidonic acid metabolic process	0.00626199	0.0951301	CYP2F1/PLA2G10/ALOX15	3
BP	GO:0032103	positive regulation of response to external stimulus	0.00645067	0.0971866	CASR/PLA2G2A/PGC/AZU1/CPB2/AGER/VEGFD	7
BP	GO:0031638	zymogen activation	0.0066101	0.0979319	CPB2/CLEC3B/CTSH	3
BP	GO:0007567	parturition	0.006792	0.0979319	PTGFR/HPGD	2
BP	GO:0010744	positive regulation of macrophage derived foam cell differentiation	0.006792	0.0979319	PLA2G2A/PLA2G10	2
BP	GO:0044117	growth of symbiont in host	0.006792	0.0979319	ELANE/CTSG	2
BP	GO:1900424	regulation of defense response to bacterium	0.006792	0.0979319	PGC/SPINK5	2
BP	GO:0033559	unsaturated fatty acid metabolic process	0.00682246	0.0979319	CYP2F1/PLA2G10/ALOX15/HPGD	4
BP	GO:0051604	protein maturation	0.006908	0.0983851	PCSK2/C6/CPB2/C4BPA/CTSG/CTSE/CLEC3B/CTSH	8
BP	GO:0032722	positive regulation of chemokine production	0.00696951	0.0984917	AZU1/AGER/CHIA	3
BP	GO:0045123	cellular extravasation	0.00734033	0.102688	ELANE/AZU1/CX3CR1	3
BP	GO:0042089	cytokine biosynthetic process	0.00754638	0.102688	ELANE/AZU1/SFTPD/CX3CR1	4
BP	GO:0002758	innate immune response-activating signal transduction	0.0075833	0.102688	BPIFB1/SFTPA1/SFTPA2/DMBT1/SFTPD/MUC5B	6
BP	GO:0032303	regulation of icosanoid secretion	0.0076044	0.102688	AGTR2/PLA2G10	2
BP	GO:0044110	growth involved in symbiotic interaction	0.0076044	0.102688	ELANE/CTSG	2
BP	GO:0044116	growth of symbiont involved in interaction with host	0.0076044	0.102688	ELANE/CTSG	2
BP	GO:0042107	cytokine metabolic process	0.00779848	0.104534	ELANE/AZU1/SFTPD/CX3CR1	4
BP	GO:0043901	negative regulation of multi-organism process	0.00827633	0.108589	ELANE/CTSG/SLPI/FCN3/SPINK5	5
BP	GO:0001676	long-chain fatty acid metabolic process	0.00831918	0.108589	CYP2F1/PLA2G10/ALOX15/HPGD	4
BP	GO:0001991	regulation of systemic arterial blood pressure by circulatory renin-angiotensin	0.00845835	0.108589	AGTR2/CTSG	2
BP	GO:0015669	gas transport	0.00845835	0.108589	CA2/AQP5	2
BP	GO:0034104	negative regulation of tissue remodeling	0.00845835	0.108589	CLDN18/AGER	2
BP	GO:0060294	cilium movement involved in cell motility	0.00845835	0.108589	TEKT1/TEKT4	2
BP	GO:0097755	positive regulation of blood vessel diameter	0.00852202	0.108641	CASR/AGTR2/NOS1	3
BP	GO:0030277	maintenance of gastrointestinal epithelium	0.00935321	0.116787	TFF1/VSIG1	2
BP	GO:0042533	tumor necrosis factor biosynthetic process	0.00935321	0.116787	AZU1/CX3CR1	2
BP	GO:0042534	regulation of tumor necrosis factor biosynthetic process	0.00935321	0.116787	AZU1/CX3CR1	2
BP	GO:0051817	modification of morphology or physiology of other organism involved in symbiotic interaction	0.00942783	0.116918	ELANE/AZU1/SFTPD/CTSG	4
BP	GO:0043312	neutrophil degranulation	0.00971772	0.119699	PRSS2/ELANE/HP/TCN1/AZU1/CEACAM8/CTSG/SLPI/CTSH	9
BP	GO:0043062	extracellular structure organization	0.00981841	0.120127	PRSS2/PLA2G2A/ELANE/CPB2/CTSG/HPSE2/TPSAB1/SPINK5	8
BP	GO:0002283	neutrophil activation involved in immune response	0.0100907	0.122535	PRSS2/ELANE/HP/TCN1/AZU1/CEACAM8/CTSG/SLPI/CTSH	9
BP	GO:0032496	response to lipopolysaccharide	0.0101496	0.122535	ELANE/PTGFR/CTSG/HPGD/NOS1/SLPI/CX3CR1	7
BP	GO:0019883	antigen processing and presentation of endogenous antigen	0.0102883	0.123392	CD1A/CD1C	2
BP	GO:0002221	pattern recognition receptor signaling pathway	0.0104482	0.12449	BPIFB1/SFTPA1/SFTPA2/DMBT1/SFTPD	5
BP	GO:0002218	activation of innate immune response	0.0109037	0.129074	BPIFB1/SFTPA1/SFTPA2/DMBT1/SFTPD/MUC5B	6
BP	GO:0051000	positive regulation of nitric-oxide synthase activity	0.0112631	0.132468	AGTR2/FCER2	2
BP	GO:0042119	neutrophil activation	0.0114123	0.133363	PRSS2/ELANE/HP/TCN1/AZU1/CEACAM8/CTSG/SLPI/CTSH	9
BP	GO:0031343	positive regulation of cell killing	0.0116922	0.13518	FCER2/CD1A/CD1C	3
BP	GO:0007187	G protein-coupled receptor signaling pathway, coupled to cyclic nucleotide second messenger	0.0117161	0.13518	CASR/AGTR2/PSAPL1/PTGFR/NOS1/GLP1R	6
BP	GO:0016338	calcium-independent cell-cell adhesion via plasma membrane cell-adhesion molecules	0.0122768	0.140759	CLDN18/CLDN2	2
BP	GO:0002237	response to molecule of bacterial origin	0.0123987	0.141268	ELANE/PTGFR/CTSG/HPGD/NOS1/SLPI/CX3CR1	7
BP	GO:0015909	long-chain fatty acid transport	0.0127063	0.143874	PLA2G2A/PLA2G1B/PLA2G10	3
BP	GO:0031639	plasminogen activation	0.013329	0.148163	CPB2/CLEC3B	2
BP	GO:1904385	cellular response to angiotensin	0.013329	0.148163	AGTR2/CA2	2
BP	GO:2000191	regulation of fatty acid transport	0.013329	0.148163	AGTR2/PLA2G10	2
BP	GO:0006898	receptor-mediated endocytosis	0.0141534	0.156374	PRG4/HP/CD207/DMBT1/SFTPD/AGER/RSPO1	7
BP	GO:0050901	leukocyte tethering or rolling	0.0144189	0.158348	ELANE/CX3CR1	2
BP	GO:0030198	extracellular matrix organization	0.0145664	0.158984	PRSS2/ELANE/CPB2/CTSG/HPSE2/TPSAB1/SPINK5	7
BP	GO:0007018	microtubule-based movement	0.0146513	0.158984	DNAH9/DNAI2/TEKT1/PIH1D3/TEKT4/DYNLRB2	6
BP	GO:0006575	cellular modified amino acid metabolic process	0.0152864	0.164319	PLA2G2A/GSTA2/PLA2G1B/PLA2G10/CRYM	5
BP	GO:0001916	positive regulation of T cell mediated cytotoxicity	0.015546	0.164319	CD1A/CD1C	2
BP	GO:0003081	regulation of systemic arterial blood pressure by renin-angiotensin	0.015546	0.164319	AGTR2/CTSG	2
BP	GO:0010954	positive regulation of protein processing	0.015546	0.164319	C6/CLEC3B	2
BP	GO:0050921	positive regulation of chemotaxis	0.0155936	0.164319	CASR/AZU1/AGER/VEGFD	4
BP	GO:0002224	toll-like receptor signaling pathway	0.0159954	0.167122	BPIFB1/SFTPA1/SFTPA2/SFTPD	4
BP	GO:0061045	negative regulation of wound healing	0.016043	0.167122	CPB2/AGER/TSPAN8	3
BP	GO:0006809	nitric oxide biosynthetic process	0.0166424	0.171134	AGTR2/NOS1/CX3CR1	3
BP	GO:0010669	epithelial structure maintenance	0.0167097	0.171134	TFF1/VSIG1	2
BP	GO:1990776	response to angiotensin	0.0167097	0.171134	AGTR2/CA2	2
BP	GO:0043903	regulation of symbiosis, encompassing mutualism through parasitism	0.0171842	0.17501	ELANE/SFTPD/CTSG/SLPI/FCN3	5
BP	GO:0007263	nitric oxide mediated signal transduction	0.0179094	0.18038	AGTR2/NOS1	2
BP	GO:1903319	positive regulation of protein maturation	0.0179094	0.18038	C6/CLEC3B	2
BP	GO:0001910	regulation of leukocyte mediated cytotoxicity	0.0185153	0.184444	CD1A/AGER/CD1C	3
BP	GO:0034308	primary alcohol metabolic process	0.0185153	0.184444	ADH7/ADH1C/ADH1B	3
BP	GO:0032770	positive regulation of monooxygenase activity	0.0191445	0.184531	AGTR2/FCER2	2
BP	GO:0042036	negative regulation of cytokine biosynthetic process	0.0191445	0.184531	ELANE/SFTPD	2
BP	GO:0042759	long-chain fatty acid biosynthetic process	0.0191445	0.184531	ALOX15/HPGD	2
BP	GO:0060441	epithelial tube branching involved in lung morphogenesis	0.0191445	0.184531	HHIP/CTSH	2
BP	GO:0046209	nitric oxide metabolic process	0.0191645	0.184531	AGTR2/NOS1/CX3CR1	3
BP	GO:0060291	long-term synaptic potentiation	0.0191645	0.184531	AGER/S100B/CX3CR1	3
BP	GO:0002699	positive regulation of immune effector process	0.0192325	0.184531	PGC/C6/FCER2/CD1A/CD1C	5
BP	GO:0050920	regulation of chemotaxis	0.0195888	0.186965	CASR/ELANE/AZU1/AGER/VEGFD	5
BP	GO:0002526	acute inflammatory response	0.0199494	0.189416	ELANE/HP/C6/CPB2/C4BPA	5
BP	GO:0045807	positive regulation of endocytosis	0.0203733	0.190817	SFTPA1/SFTPA2/AZU1/SFTPD	4
BP	GO:0010743	regulation of macrophage derived foam cell differentiation	0.0204144	0.190817	PLA2G2A/PLA2G10	2
BP	GO:0046470	phosphatidylcholine metabolic process	0.0205005	0.190817	PLA2G2A/PLA2G1B/PLA2G10	3
BP	GO:0015711	organic anion transport	0.0205157	0.190817	CASR/PLA2G2A/AGTR2/CA2/PLA2G1B/PLA2G10/CA4/SLC16A11	8
BP	GO:0042116	macrophage activation	0.0211873	0.195073	AZU1/AGER/PLA2G10	3
BP	GO:2001057	reactive nitrogen species metabolic process	0.0211873	0.195073	AGTR2/NOS1/CX3CR1	3
BP	GO:0006691	leukotriene metabolic process	0.0217185	0.197964	PLA2G1B/ALOX15	2
BP	GO:0070286	axonemal dynein complex assembly	0.0217185	0.197964	DNAI2/PIH1D3	2
BP	GO:0060326	cell chemotaxis	0.0219876	0.19942	AZU1/SFTPD/PLA2G1B/CCL17/CX3CR1/VEGFD	6
BP	GO:0030595	leukocyte chemotaxis	0.0222048	0.200393	AZU1/SFTPD/PLA2G1B/CCL17/VEGFD	5
BP	GO:0042445	hormone metabolic process	0.0225961	0.20292	ADH7/HSD17B2/PCSK2/CTSG/CRYM	5
BP	GO:0016486	peptide hormone processing	0.0230564	0.206038	PCSK2/CTSG	2
BP	GO:0019722	calcium-mediated signaling	0.0233922	0.208019	PTGFR/AZU1/DEFB1/NOS1/CX3CR1	5
BP	GO:0007188	adenylate cyclase-modulating G protein-coupled receptor signaling pathway	0.0237969	0.210591	CASR/PSAPL1/PTGFR/NOS1/GLP1R	5
BP	GO:0034103	regulation of tissue remodeling	0.0240595	0.210868	CLDN18/CA2/AGER	3
BP	GO:1903035	negative regulation of response to wounding	0.0240595	0.210868	CPB2/AGER/TSPAN8	3
BP	GO:0001774	microglial cell activation	0.0244274	0.212053	AZU1/AGER	2
BP	GO:0002269	leukocyte activation involved in inflammatory response	0.0244274	0.212053	AZU1/AGER	2
BP	GO:0048754	branching morphogenesis of an epithelial tube	0.0248876	0.215024	CASR/AGTR2/HHIP/CTSH	4
BP	GO:0050900	leukocyte migration	0.0250849	0.215706	ELANE/AZU1/SFTPD/CEACAM8/PLA2G1B/CCL17/CX3CR1/VEGFD	8
BP	GO:0001539	cilium or flagellum-dependent cell motility	0.0258309	0.219022	TEKT1/TEKT4	2
BP	GO:0030262	apoptotic nuclear changes	0.0258309	0.219022	ERN2/DNASE2B	2
BP	GO:0060285	cilium-dependent cell motility	0.0258309	0.219022	TEKT1/TEKT4	2
BP	GO:0070098	chemokine-mediated signaling pathway	0.0263452	0.222349	ACKR1/CCL17/CX3CR1	3
BP	GO:0045089	positive regulation of innate immune response	0.0268176	0.225293	BPIFB1/SFTPA1/SFTPA2/DMBT1/SFTPD/MUC5B	6
BP	GO:0048246	macrophage chemotaxis	0.0272665	0.228013	AZU1/SFTPD	2
BP	GO:0097305	response to alcohol	0.0280948	0.232806	CLDN18/ADH7/PTGFR/HPGD/FOSB	5
BP	GO:0006921	cellular component disassembly involved in execution phase of apoptosis	0.0287336	0.232806	ERN2/DNASE2B	2
BP	GO:0010742	macrophage derived foam cell differentiation	0.0287336	0.232806	PLA2G2A/PLA2G10	2
BP	GO:0090077	foam cell differentiation	0.0287336	0.232806	PLA2G2A/PLA2G10	2
BP	GO:1900115	extracellular regulation of signal transduction	0.0287336	0.232806	ADH7/AGTR2	2
BP	GO:1900116	extracellular negative regulation of signal transduction	0.0287336	0.232806	ADH7/AGTR2	2
BP	GO:1900271	regulation of long-term synaptic potentiation	0.0287336	0.232806	AGER/CX3CR1	2
BP	GO:0009914	hormone transport	0.0294779	0.235379	CASR/AGTR2/FAM3D/CACNA2D2/CRYM/GLP1R	6
BP	GO:0015849	organic acid transport	0.0294779	0.235379	CASR/PLA2G2A/AGTR2/PLA2G1B/PLA2G10/SLC16A11	6
BP	GO:0046942	carboxylic acid transport	0.0294779	0.235379	CASR/PLA2G2A/AGTR2/PLA2G1B/PLA2G10/SLC16A11	6
BP	GO:0044070	regulation of anion transport	0.0295676	0.235379	AGTR2/CA2/PLA2G10	3
BP	GO:0050806	positive regulation of synaptic transmission	0.0299614	0.237476	CA2/AGER/S100B/CX3CR1	4
BP	GO:0061756	leukocyte adhesion to vascular endothelial cell	0.0302317	0.238582	ELANE/CX3CR1	2
BP	GO:0060627	regulation of vesicle-mediated transport	0.0309512	0.243207	SFTPA1/SFTPA2/AZU1/SFTPD/C4BPA/LGI3/RSPO1/ALOX15	8
BP	GO:0003018	vascular process in circulatory system	0.031166	0.243843	CASR/AGTR2/AZU1/NOS1	4
BP	GO:0010955	negative regulation of protein processing	0.0317602	0.245334	CPB2/C4BPA	2
BP	GO:0045124	regulation of bone resorption	0.0317602	0.245334	CLDN18/CA2	2
BP	GO:1903318	negative regulation of protein maturation	0.0317602	0.245334	CPB2/C4BPA	2
BP	GO:1990868	response to chemokine	0.0329888	0.252683	ACKR1/CCL17/CX3CR1	3
BP	GO:1990869	cellular response to chemokine	0.0329888	0.252683	ACKR1/CCL17/CX3CR1	3
BP	GO:0043277	apoptotic cell clearance	0.0333186	0.253082	ALOX15/FCN3	2
BP	GO:0050832	defense response to fungus	0.0333186	0.253082	ELANE/CTSG	2
BP	GO:0022600	digestive system process	0.0347736	0.258676	TFF1/AQP5/VSIG1	3
BP	GO:0001990	regulation of systemic arterial blood pressure by hormone	0.0349064	0.258676	AGTR2/CTSG	2
BP	GO:0002820	negative regulation of adaptive immune response	0.0349064	0.258676	C4BPA/ALOX15	2
BP	GO:0007520	myoblast fusion	0.0349064	0.258676	SCGB3A1/NOS1	2
BP	GO:0046006	regulation of activated T cell proliferation	0.0349064	0.258676	CLC/AGER	2
BP	GO:0061900	glial cell activation	0.0349064	0.258676	AZU1/AGER	2
BP	GO:0002931	response to ischemia	0.0365231	0.268271	CASR/CX3CR1	2
BP	GO:0051341	regulation of oxidoreductase activity	0.0366075	0.268271	AGTR2/HP/FCER2	3
BP	GO:0006956	complement activation	0.0369369	0.268271	C6/CPB2/C4BPA/FCN3	4
BP	GO:0048771	tissue remodeling	0.0369369	0.268271	CLDN18/AGTR2/CA2/AGER	4
BP	GO:0070613	regulation of protein processing	0.0369369	0.268271	C6/CPB2/C4BPA/CLEC3B	4
BP	GO:0002824	positive regulation of adaptive immune response based on somatic recombination of immune receptors built from immunoglobulin superfamily domains	0.0375428	0.271027	FCER2/CD1A/CD1C	3
BP	GO:0071466	cellular response to xenobiotic stimulus	0.0376137	0.271027	AADAC/UGT2B15/AGTR2/CYP2F1	4
BP	GO:0050796	regulation of insulin secretion	0.0382975	0.27379	CASR/FAM3D/CACNA2D2/GLP1R	4
BP	GO:1903317	regulation of protein maturation	0.0382975	0.27379	C6/CPB2/C4BPA/CLEC3B	4
BP	GO:0042136	neurotransmitter biosynthetic process	0.0394499	0.280926	AGTR2/NOS1/CX3CR1	3
BP	GO:0015701	bicarbonate transport	0.0398411	0.281513	CA2/CA4	2
BP	GO:0032369	negative regulation of lipid transport	0.0398411	0.281513	AGTR2/PLA2G10	2
BP	GO:0046850	regulation of bone remodeling	0.0415414	0.291269	CLDN18/CA2	2
BP	GO:0050798	activated T cell proliferation	0.0415414	0.291269	CLC/AGER	2
BP	GO:0008217	regulation of blood pressure	0.0418238	0.292125	AGTR2/CTSG/NOS1/GLP1R	4
BP	GO:0002708	positive regulation of lymphocyte mediated immunity	0.0424013	0.293907	FCER2/CD1A/CD1C	3
BP	GO:0002821	positive regulation of adaptive immune response	0.0424013	0.293907	FCER2/CD1A/CD1C	3
BP	GO:0050708	regulation of protein secretion	0.0432389	0.297656	CASR/AGTR2/FAM3D/PLA2G1B/CACNA2D2/CHIA/GLP1R	7
BP	GO:0045776	negative regulation of blood pressure	0.0432687	0.297656	AGTR2/NOS1	2
BP	GO:0019932	second-messenger-mediated signaling	0.0436807	0.299194	AGTR2/PTGFR/AZU1/DEFB1/NOS1/GLP1R/CX3CR1	7
BP	GO:0046883	regulation of hormone secretion	0.0438205	0.299194	CASR/AGTR2/FAM3D/CACNA2D2/GLP1R	5
BP	GO:0030449	regulation of complement activation	0.0444289	0.302216	C6/CPB2/C4BPA	3
BP	GO:0002711	positive regulation of T cell mediated immunity	0.0450223	0.305114	CD1A/CD1C	2
BP	GO:2000257	regulation of protein activation cascade	0.0454606	0.306265	C6/CPB2/C4BPA	3
BP	GO:0061138	morphogenesis of a branching epithelium	0.0455282	0.306265	CASR/AGTR2/HHIP/CTSH	4
BP	GO:1902105	regulation of leukocyte differentiation	0.0462474	0.30996	CLDN18/CA2/SLC46A2/AGER/SPINK5	5
BP	GO:0006636	unsaturated fatty acid biosynthetic process	0.046802	0.311387	ALOX15/HPGD	2
BP	GO:0150076	neuroinflammatory response	0.046802	0.311387	AZU1/AGER	2
BP	GO:0006874	cellular calcium ion homeostasis	0.0477888	0.316551	CASR/ELANE/PTGFR/PLA2G1B/NOS1/GLP1R/CX3CR1	7
BP	GO:1901653	cellular response to peptide	0.0480008	0.316551	CASR/AGTR2/CA2/PLA2G1B/AGER/GLP1R	6
BP	GO:0008347	glial cell migration	0.0486071	0.316551	AZU1/CX3CR1	2
BP	GO:0021695	cerebellar cortex development	0.0486071	0.316551	AGTR2/KNDC1	2
BP	GO:0050999	regulation of nitric-oxide synthase activity	0.0486071	0.316551	AGTR2/FCER2	2
BP	GO:0019933	cAMP-mediated signaling	0.04862	0.316551	PTGFR/DEFB1/NOS1/GLP1R	4
CC	GO:0042599	lamellar body	2.87389e-11	5.63282e-09	SFTPC/SFTPA1/SFTPA2/SFTPB/SPINK5/CTSH/NAPSA	7
CC	GO:0005771	multivesicular body	5.58109e-08	5.46947e-06	SFTPC/SFTPA1/SFTPA2/SFTPD/SFTPB/CTSH/NAPSA	7
CC	GO:0045334	clathrin-coated endocytic vesicle	6.04801e-07	3.95137e-05	SFTPC/SFTPA1/CD207/SFTPA2/SFTPD/SFTPB/HLA-DQB2	7
CC	GO:0097729	9+2 motile cilium	0.000102591	0.00456858	DNAH9/DNAI2/TCTE1/TEKT1/DEFB1/TEKT4	6
CC	GO:0031012	extracellular matrix	0.000131209	0.00456858	PRG4/PRSS2/CLC/ELANE/DMBT1/CTSG/ADAMTS8/HPSE2/CLEC3B/SLPI/GDF10/TPSB2/TPSAB1	13
CC	GO:0031904	endosome lumen	0.000139854	0.00456858	SFTPC/SFTPB/CTSH/NAPSA	4
CC	GO:0034774	secretory granule lumen	0.000226057	0.0063296	PRSS2/ELANE/HP/TCN1/AZU1/CTSG/CLEC3B/SLPI/VEGFD/CTSH	10
CC	GO:0062023	collagen-containing extracellular matrix	0.00029572	0.0068361	PRG4/CLC/ELANE/CTSG/ADAMTS8/CLEC3B/SLPI/GDF10/TPSB2/TPSAB1	10
CC	GO:0060205	cytoplasmic vesicle lumen	0.000340747	0.0068361	PRSS2/ELANE/HP/TCN1/AZU1/CTSG/CLEC3B/SLPI/VEGFD/CTSH	10
CC	GO:0031983	vesicle lumen	0.000348781	0.0068361	PRSS2/ELANE/HP/TCN1/AZU1/CTSG/CLEC3B/SLPI/VEGFD/CTSH	10
CC	GO:0031514	motile cilium	0.000498064	0.00830085	DNAH9/DNAI2/TCTE1/TEKT1/DEFB1/CFAP65/TEKT4	7
CC	GO:0030139	endocytic vesicle	0.000516109	0.00830085	HP/SFTPC/SFTPA1/CD207/SFTPA2/DMBT1/SFTPD/SFTPB/HLA-DQB2	9
CC	GO:0030136	clathrin-coated vesicle	0.000550567	0.00830085	SFTPC/SFTPA1/CD207/SFTPA2/SFTPD/SFTPB/HLA-DQB2	7
CC	GO:0036126	sperm flagellum	0.000711165	0.00995631	DNAI2/TCTE1/TEKT1/DEFB1/TEKT4	5
CC	GO:0035580	specific granule lumen	0.00141954	0.0185487	ELANE/HP/TCN1/SLPI	4
CC	GO:0044447	axoneme part	0.00256734	0.0314499	DNAH9/DNAI2/DYNLRB2	3
CC	GO:0005770	late endosome	0.00308787	0.0356014	SFTPC/SFTPA1/SFTPA2/SFTPD/SFTPB/CTSH/NAPSA	7
CC	GO:0097223	sperm part	0.00368831	0.0401616	TMEM190/DNAI2/TCTE1/TEKT1/DEFB1/TEKT4	6
CC	GO:0005791	rough endoplasmic reticulum	0.00467605	0.047746	SFTPA1/SFTPA2/SFTPD/CA4	4
CC	GO:0005581	collagen trimer	0.00487204	0.047746	SFTPA1/SFTPA2/SFTPD/FCN3	4
CC	GO:0035578	azurophil granule lumen	0.00571111	0.0529193	PRSS2/ELANE/AZU1/CTSG	4
CC	GO:0030286	dynein complex	0.00593992	0.0529193	DNAH9/DNAI2/DYNLRB2	3
CC	GO:0030135	coated vesicle	0.00664017	0.0533715	SFTPC/SFTPA1/CD207/SFTPA2/SFTPD/SFTPB/HLA-DQB2	7
CC	GO:0016323	basolateral plasma membrane	0.00672219	0.0533715	CASR/CDH16/CA2/AQP5/VSIG1/HPGD	6
CC	GO:0005858	axonemal dynein complex	0.00680759	0.0533715	DNAI2/DYNLRB2	2
CC	GO:0005766	primary lysosome	0.00754306	0.054757	PRSS2/ELANE/AZU1/CEACAM8/CTSG	5
CC	GO:0042582	azurophil granule	0.00754306	0.054757	PRSS2/ELANE/AZU1/CEACAM8/CTSG	5
CC	GO:0042581	specific granule	0.00858924	0.0601247	ELANE/HP/TCN1/CEACAM8/SLPI	5
CC	GO:1904724	tertiary granule lumen	0.00918358	0.0620683	HP/TCN1/CTSH	3
CC	GO:0005930	axoneme	0.0124256	0.0809092	DNAH9/DNAI2/AKAP14/DYNLRB2	4
CC	GO:0097014	ciliary plasm	0.0127969	0.0809092	DNAH9/DNAI2/AKAP14/DYNLRB2	4
CC	GO:0005874	microtubule	0.0164948	0.101031	DNAH9/DNAI2/TEKT1/TEKT4/CAPN6/TUBA4B/DYNLRB2/TPPP3	8
CC	GO:0044441	ciliary part	0.023071	0.137028	C11orf97/DNAH9/DNAI2/AKAP14/DEFB1/CNGA4/HHIP/DYNLRB2	8
CC	GO:0070820	tertiary granule	0.0402262	0.231892	HP/TCN1/CEACAM8/CTSH	4
CC	GO:0031225	anchored component of membrane	0.0440952	0.240106	ITLN1/CEACAM8/CA4/MSLN	4
CC	GO:0005891	voltage-gated calcium channel complex	0.0446595	0.240106	CACNA2D2/NOS1	2
CC	GO:0005775	vacuolar lumen	0.0456994	0.240106	PRSS2/ELANE/AZU1/CTSG	4
CC	GO:0030669	clathrin-coated endocytic vesicle membrane	0.0465511	0.240106	CD207/HLA-DQB2	2
MF	GO:0030246	carbohydrate binding	2.82576e-08	7.85561e-06	ITLN1/PRG4/CLC/LGALS4/ALDOB/SFTPA1/CD207/SFTPA2/FCER2/SFTPD/LGALS9B/CHIA/CLEC3B/FCN3	14
MF	GO:0017171	serine hydrolase activity	2.01988e-06	0.000280763	PRSS2/AADAC/ELANE/HP/PCSK2/AZU1/CTSG/TPSD1/FCN3/TPSB2/TPSAB1/CTSH	12
MF	GO:0004252	serine-type endopeptidase activity	4.72678e-06	0.000438015	PRSS2/ELANE/HP/PCSK2/AZU1/CTSG/TPSD1/FCN3/TPSB2/TPSAB1/CTSH	11
MF	GO:0061134	peptidase regulator activity	9.77742e-06	0.000604853	WFDC12/WFDC5/CST4/WFDC6/SERPIND1/CST5/PI16/SLPI/SPINK5/CTSH	10
MF	GO:0008236	serine-type peptidase activity	1.08787e-05	0.000604853	PRSS2/ELANE/HP/PCSK2/AZU1/CTSG/TPSD1/FCN3/TPSB2/TPSAB1/CTSH	11
MF	GO:0030414	peptidase inhibitor activity	1.41414e-05	0.000655219	WFDC12/WFDC5/CST4/WFDC6/SERPIND1/CST5/PI16/SLPI/SPINK5	9
MF	GO:0004866	endopeptidase inhibitor activity	7.48725e-05	0.00297351	WFDC12/WFDC5/CST4/WFDC6/SERPIND1/CST5/SLPI/SPINK5	8
MF	GO:0061135	endopeptidase regulator activity	9.84759e-05	0.00325268	WFDC12/WFDC5/CST4/WFDC6/SERPIND1/CST5/SLPI/SPINK5	8
MF	GO:0004867	serine-type endopeptidase inhibitor activity	0.000105303	0.00325268	WFDC12/WFDC5/WFDC6/SERPIND1/SLPI/SPINK5	6
MF	GO:0004857	enzyme inhibitor activity	0.000174379	0.00484773	WFDC12/WFDC5/SCGB1A1/CST4/WFDC6/SERPIND1/CST5/PI16/SLPI/PHACTR3/SPINK5	11
MF	GO:0047498	calcium-dependent phospholipase A2 activity	0.000249045	0.00629406	PLA2G2A/PLA2G1B/PLA2G10	3
MF	GO:0048029	monosaccharide binding	0.000294955	0.00666548	ALDOB/SFTPA1/CD207/SFTPA2/SFTPD	5
MF	GO:0008201	heparin binding	0.000311695	0.00666548	ELANE/AZU1/SERPIND1/CTSG/RSPO1/ADAMTS8/CLEC3B	7
MF	GO:0102567	phospholipase A2 activity (consuming 1,2-dipalmitoylphosphatidylcholine)	0.000574655	0.0106503	PLA2G2A/PLA2G1B/PLA2G10	3
MF	GO:0102568	phospholipase A2 activity consuming 1,2-dioleoylphosphatidylethanolamine)	0.000574655	0.0106503	PLA2G2A/PLA2G1B/PLA2G10	3
MF	GO:1901681	sulfur compound binding	0.000674641	0.0117219	ELANE/AZU1/SERPIND1/CTSG/RSPO1/ADAMTS8/HPSE2/CLEC3B	8
MF	GO:0004190	aspartic-type endopeptidase activity	0.000971118	0.0158806	PGC/CTSE/NAPSA	3
MF	GO:0070001	aspartic-type peptidase activity	0.00109148	0.0168573	PGC/CTSE/NAPSA	3
MF	GO:0005539	glycosaminoglycan binding	0.00191333	0.0279951	ELANE/AZU1/SERPIND1/CTSG/RSPO1/ADAMTS8/CLEC3B	7
MF	GO:0001530	lipopolysaccharide binding	0.00220008	0.0305811	SFTPA1/SFTPA2/SFTPD	3
MF	GO:0004623	phospholipase A2 activity	0.00260908	0.0314026	PLA2G2A/PLA2G1B/PLA2G10	3
MF	GO:0004954	prostanoid receptor activity	0.00266392	0.0314026	PTGFR/HPGD	2
MF	GO:0071723	lipopeptide binding	0.00266392	0.0314026	CD1A/CD1C	2
MF	GO:0016616	oxidoreductase activity, acting on the CH-OH group of donors, NAD or NADP as acceptor	0.00271102	0.0314026	ADH7/HSD17B2/ADH1C/HPGD/ADH1B	5
MF	GO:0015643	toxic substance binding	0.00323911	0.0357083	AZU1/CYP4B1	2
MF	GO:0016298	lipase activity	0.00333963	0.0357083	CASR/PLA2G2A/AADAC/PLA2G1B/PLA2G10	5
MF	GO:0016614	oxidoreductase activity, acting on CH-OH group of donors	0.00393854	0.0405524	ADH7/HSD17B2/ADH1C/HPGD/ADH1B	5
MF	GO:0052689	carboxylic ester hydrolase activity	0.00490115	0.0486614	PLA2G2A/AADAC/CA2/PLA2G1B/PLA2G10	5
MF	GO:0004953	icosanoid receptor activity	0.0052769	0.0488993	PTGFR/HPGD	2
MF	GO:0043395	heparan sulfate proteoglycan binding	0.0052769	0.0488993	AZU1/HPSE2	2
MF	GO:0004089	carbonate dehydratase activity	0.00605742	0.0526239	CA2/CA4	2
MF	GO:0044548	S100 protein binding	0.00605742	0.0526239	AGER/S100B	2
MF	GO:0005044	scavenger receptor activity	0.00757542	0.0638172	PRG4/DMBT1/AGER	3
MF	GO:0004620	phospholipase activity	0.00781439	0.0638941	CASR/PLA2G2A/PLA2G1B/PLA2G10	4
MF	GO:0004745	retinol dehydrogenase activity	0.00869123	0.0690332	ADH7/ADH1C	2
MF	GO:0042562	hormone binding	0.00926266	0.0715283	AGTR2/CRYM/GLP1R/CTSH	4
MF	GO:0070330	aromatase activity	0.0128551	0.0965871	CYP2F1/CYP4B1	2
MF	GO:0019865	immunoglobulin binding	0.0140074	0.102475	FCER1A/FCER2	2
MF	GO:0019957	C-C chemokine binding	0.0152026	0.108368	ACKR1/CX3CR1	2
MF	GO:0045503	dynein light chain binding	0.0164402	0.114259	DNAH9/DNAI2	2
MF	GO:0005178	integrin binding	0.0176744	0.119841	CASR/FCER2/ADAMTS8/TSPAN8	4
MF	GO:0045505	dynein intermediate chain binding	0.0217984	0.144285	DNAH9/DYNLRB2	2
MF	GO:0046906	tetrapyrrole binding	0.0254782	0.158496	TCN1/CYP2F1/CYP4B1/NOS1	4
MF	GO:0016712	oxidoreductase activity, acting on paired donors, with incorporation or reduction of molecular oxygen, reduced flavin or flavoprotein as one donor, and incorporation of one atom of oxygen	0.0262259	0.158496	CYP2F1/CYP4B1	2
MF	GO:0019956	chemokine binding	0.0262259	0.158496	ACKR1/CX3CR1	2
MF	GO:0043394	proteoglycan binding	0.0262259	0.158496	AZU1/HPSE2	2
MF	GO:0016229	steroid dehydrogenase activity	0.027776	0.159839	HSD17B2/HSD17B13	2
MF	GO:0048019	receptor antagonist activity	0.027776	0.159839	ADH7/AGTR2	2
MF	GO:0003777	microtubule motor activity	0.0287481	0.159839	DNAH9/DNAI2/DYNLRB2	3
MF	GO:0038024	cargo receptor activity	0.0287481	0.159839	PRG4/DMBT1/AGER	3
MF	GO:0017080	sodium channel regulator activity	0.0326395	0.174496	NOS1/FXYD4	2
MF	GO:0019825	oxygen binding	0.0326395	0.174496	CYP2F1/CYP4B1	2
MF	GO:0004497	monooxygenase activity	0.0424195	0.222502	CYP2F1/CYP4B1/NOS1	3
MF	GO:0030547	receptor inhibitor activity	0.0432693	0.222757	ADH7/AGTR2	2
MF	GO:0048020	CCR chemokine receptor binding	0.0451508	0.228217	DEFB1/CCL17	2
MF	GO:1990939	ATP-dependent microtubule motor activity	0.0470621	0.233629	DNAH9/DNAI2	2

## Sheet: Table S4
Table S4: Gene Ontology (GO) enrichment analyses for differentially expressed genes up-regulated in cluster 2
ONTOLOGY	ID	Description	pvalue	p.adjust	geneID	Count
BP	GO:0000280	nuclear division	6.46209e-27	1.69371e-23	DMC1/BUB1/ZWINT/CDC25C/TTK/CDC20/KIF23/BRDT/NCAPH/CDCA5/KIF11/NUF2/DLGAP5/KNTC1/MYBL2/NEK2/KIFC1/BRIP1/SPAG5/MYBL1/CHEK1/CDCA8/BUB1B/EME1/SGO1/TOP2A/CCNE2/TPX2/NDC80/NCAPG/KIF2C/MKI67/ESPL1/SYCP2/KIF4A/FBXO43/KIF18B/ANLN/SPDYA/CENPE/CENPF/ASPM/KIF14/TTN	44
BP	GO:0048285	organelle fission	3.50262e-25	4.59019e-22	DMC1/BUB1/ZWINT/CDC25C/TTK/CDC20/KIF23/BRDT/NCAPH/CDCA5/KIF11/NUF2/DLGAP5/KNTC1/MYBL2/NEK2/KIFC1/BRIP1/SPAG5/MYBL1/CHEK1/CDCA8/BUB1B/EME1/SGO1/TOP2A/CCNE2/TPX2/NDC80/NCAPG/KIF2C/MKI67/ESPL1/SYCP2/KIF4A/FBXO43/KIF18B/ANLN/SPDYA/CENPE/CENPF/ASPM/KIF14/TTN	44
BP	GO:0007059	chromosome segregation	2.15039e-23	1.87872e-20	DMC1/BUB1/ZWINT/TTK/CDC20/KIF23/NCAPH/HJURP/CDCA5/NUF2/DLGAP5/NEK2/KIFC1/BRIP1/SPAG5/SKA1/CDCA8/BUB1B/EME1/SGO1/TOP2A/CCNE2/KNL1/NDC80/NCAPG/KIF2C/MKI67/ESPL1/SYCP2/KIF4A/KIF18B/CENPE/CENPF/KIF14/SMC1B/TTN	36
BP	GO:0140014	mitotic nuclear division	5.16736e-23	3.25674e-20	BUB1/ZWINT/CDC25C/TTK/CDC20/KIF23/NCAPH/CDCA5/KIF11/NUF2/DLGAP5/KNTC1/MYBL2/NEK2/KIFC1/SPAG5/CHEK1/CDCA8/BUB1B/SGO1/CCNE2/TPX2/NDC80/NCAPG/KIF2C/MKI67/ESPL1/KIF4A/KIF18B/ANLN/CENPE/CENPF/KIF14/TTN	34
BP	GO:0098813	nuclear chromosome segregation	6.21278e-23	3.25674e-20	DMC1/BUB1/ZWINT/TTK/CDC20/KIF23/NCAPH/CDCA5/NUF2/DLGAP5/NEK2/KIFC1/BRIP1/SPAG5/CDCA8/BUB1B/EME1/SGO1/TOP2A/CCNE2/KNL1/NDC80/NCAPG/KIF2C/ESPL1/SYCP2/KIF4A/KIF18B/CENPE/CENPF/KIF14/SMC1B/TTN	33
BP	GO:0000819	sister chromatid segregation	1.88988e-20	8.25561e-18	BUB1/ZWINT/TTK/CDC20/KIF23/NCAPH/CDCA5/NUF2/DLGAP5/NEK2/KIFC1/SPAG5/CDCA8/BUB1B/SGO1/TOP2A/NDC80/NCAPG/KIF2C/ESPL1/KIF4A/KIF18B/CENPE/CENPF/KIF14/SMC1B/TTN	27
BP	GO:0000070	mitotic sister chromatid segregation	3.02942e-20	1.1343e-17	BUB1/ZWINT/TTK/CDC20/KIF23/NCAPH/CDCA5/NUF2/DLGAP5/NEK2/KIFC1/SPAG5/CDCA8/BUB1B/SGO1/NDC80/NCAPG/KIF2C/ESPL1/KIF4A/KIF18B/CENPE/CENPF/KIF14/TTN	25
BP	GO:0051321	meiotic cell cycle	4.62075e-16	1.51387e-13	DMC1/BUB1/CDC25C/TTK/CDC20/BRDT/CDC25A/NCAPH/NUF2/NEK2/BRIP1/MYBL1/BUB1B/EME1/XRCC2/SGO1/TOP2A/CCNE2/EXO1/RAD54L/ESPL1/SYCP2/FBXO43/SPDYA/ASPM/SMC1B	26
BP	GO:1903046	meiotic cell cycle process	8.52477e-15	2.4826e-12	DMC1/BUB1/CDC25C/TTK/CDC20/BRDT/CDC25A/NCAPH/NUF2/BRIP1/MYBL1/BUB1B/EME1/SGO1/TOP2A/CCNE2/EXO1/ESPL1/SYCP2/FBXO43/SPDYA/ASPM	22
BP	GO:1901990	regulation of mitotic cell cycle phase transition	2.47111e-14	6.47677e-12	GTSE1/TFDP1/BUB1/CDC25C/TTK/CDC20/DTL/CDC25A/CDCA5/EZH2/DLGAP5/CDC7/KNTC1/ORC1/NEK2/PLK4/BUB1B/TERT/TICRR/TPX2/NDC80/ESPL1/ATAD5/ANLN/CENPE/CENPF/KIF14/CLSPN/E2F7	29
BP	GO:1901987	regulation of cell cycle phase transition	4.21567e-14	1.00448e-11	GTSE1/TFDP1/BUB1/CDC25C/TTK/CDC20/DTL/CDC25A/CDCA5/EZH2/DLGAP5/CDC7/KNTC1/ORC1/NEK2/PLK4/CHEK1/BUB1B/TERT/TICRR/TPX2/NDC80/ESPL1/ATAD5/ANLN/CENPE/CENPF/KIF14/CLSPN/E2F7	30
BP	GO:0000075	cell cycle checkpoint	1.39994e-12	3.0577e-10	GTSE1/TFDP1/BUB1/ZWINT/CDC25C/TTK/CDC20/DNA2/DTL/KNTC1/ORC1/BRIP1/CHEK1/BUB1B/EME1/TOP2A/TICRR/NDC80/CENPF/CLSPN/E2F7	21
BP	GO:0140013	meiotic nuclear division	1.56638e-12	3.15806e-10	DMC1/BUB1/TTK/CDC20/BRDT/NCAPH/NUF2/BRIP1/MYBL1/BUB1B/EME1/SGO1/TOP2A/CCNE2/ESPL1/SYCP2/FBXO43/SPDYA/ASPM	19
BP	GO:0007088	regulation of mitotic nuclear division	2.76972e-11	4.85769e-09	BUB1/CDC25C/TTK/CDC20/CDCA5/KIF11/DLGAP5/KNTC1/NEK2/CHEK1/BUB1B/CCNE2/NDC80/MKI67/ESPL1/ANLN/CENPE/CENPF	18
BP	GO:0051783	regulation of nuclear division	2.78006e-11	4.85769e-09	BUB1/CDC25C/TTK/CDC20/CDCA5/KIF11/DLGAP5/KNTC1/NEK2/CHEK1/BUB1B/CCNE2/NDC80/MKI67/ESPL1/FBXO43/ANLN/CENPE/CENPF	19
BP	GO:0007093	mitotic cell cycle checkpoint	8.95055e-11	1.46621e-08	GTSE1/TFDP1/BUB1/ZWINT/CDC25C/TTK/CDC20/KNTC1/ORC1/BUB1B/EME1/TOP2A/TICRR/NDC80/CENPF/CLSPN/E2F7	17
BP	GO:0051983	regulation of chromosome segregation	9.52756e-11	1.46893e-08	BUB1/TTK/CDC20/CDCA5/DLGAP5/NEK2/SPAG5/BUB1B/NDC80/KIF2C/MKI67/ESPL1/CENPE/CENPF	14
BP	GO:0045132	meiotic chromosome segregation	1.79503e-10	2.61376e-08	DMC1/BUB1/TTK/NCAPH/NUF2/BRIP1/BUB1B/EME1/SGO1/TOP2A/CCNE2/ESPL1/SYCP2	13
BP	GO:1902850	microtubule cytoskeleton organization involved in mitosis	1.9409e-10	2.67741e-08	TTK/CDC20/CENPA/KIF23/KIF11/NUF2/MYBL2/NEK2/KIFC1/WDR62/TPX2/NDC80/ESPL1/KIF4A/CENPE	15
BP	GO:0007051	spindle organization	7.32609e-10	9.60084e-08	TTK/CDC20/KIF23/KIF11/NUF2/MYBL2/NEK2/KIFC1/SPAG5/WDR62/TPX2/NDC80/ESPL1/KIF4A/CENPE/ASPM	16
BP	GO:0044839	cell cycle G2/M phase transition	8.61756e-10	1.07555e-07	GTSE1/CDC25C/SKP2/FOXM1/DTL/CDC25A/CDC7/ORC1/NEK2/PLK4/CHEK1/MELK/TICRR/TPX2/ATAD5/CENPF/KIF14/CLSPN	18
BP	GO:0007052	mitotic spindle organization	2.10054e-09	2.5025e-07	TTK/CDC20/KIF23/KIF11/NUF2/MYBL2/NEK2/KIFC1/WDR62/TPX2/NDC80/KIF4A/CENPE	13
BP	GO:0051304	chromosome separation	2.35991e-09	2.68927e-07	BUB1/TTK/CDC20/NCAPH/DLGAP5/BUB1B/EME1/TOP2A/NDC80/ESPL1/CENPE/CENPF	12
BP	GO:0051310	metaphase plate congression	3.75023e-09	4.0334e-07	CDCA5/NUF2/KIFC1/SPAG5/CDCA8/NDC80/KIF2C/CENPE/CENPF/KIF14	10
BP	GO:0051303	establishment of chromosome localization	3.8472e-09	4.0334e-07	CDCA5/NUF2/DLGAP5/KIFC1/SPAG5/CDCA8/NDC80/KIF2C/CENPE/CENPF/KIF14	11
BP	GO:0050000	chromosome localization	4.45579e-09	4.49178e-07	CDCA5/NUF2/DLGAP5/KIFC1/SPAG5/CDCA8/NDC80/KIF2C/CENPE/CENPF/KIF14	11
BP	GO:0010948	negative regulation of cell cycle process	5.15834e-09	5.00741e-07	GTSE1/TFDP1/BUB1/CDC25C/TTK/CDC20/DTL/EZH2/CDC7/ORC1/NEK2/CHEK1/BUB1B/TICRR/NDC80/ESPL1/FBXO43/CENPF/CLSPN/E2F7	20
BP	GO:0008608	attachment of spindle microtubules to kinetochore	7.21167e-09	6.75064e-07	NUF2/NEK2/SPAG5/SGO1/KNL1/NDC80/KIF2C/CENPE	8
BP	GO:0045930	negative regulation of mitotic cell cycle	8.09978e-09	7.32052e-07	GTSE1/TFDP1/BUB1/ZWINT/CDC25C/TTK/CDC20/EZH2/KNTC1/ORC1/CHEK1/BUB1B/EME1/TOP2A/TICRR/NDC80/CENPF/CLSPN/E2F7	19
BP	GO:1902749	regulation of cell cycle G2/M phase transition	9.25556e-09	8.08628e-07	GTSE1/CDC25C/DTL/CDC25A/CDC7/ORC1/NEK2/PLK4/CHEK1/TICRR/TPX2/ATAD5/CENPF/KIF14/CLSPN	15
BP	GO:0030071	regulation of mitotic metaphase/anaphase transition	2.18236e-08	1.84259e-06	BUB1/TTK/CDC20/DLGAP5/BUB1B/NDC80/ESPL1/CENPE/CENPF	9
BP	GO:0006260	DNA replication	2.24964e-08	1.84259e-06	GINS4/BRCA2/PIF1/DNA2/DTL/CDC7/ORC1/BRIP1/CHEK1/EME1/MCM10/CCNE2/TICRR/EXO1/ATAD5/POLQ/CLSPN/E2F7	18
BP	GO:0007018	microtubule-based movement	2.38257e-08	1.89234e-06	DNAH14/KIF23/KIF20A/DNAH11/NEFH/KIF11/DLGAP5/KIFC1/KIF15/HAP1/KIF2C/KIF4A/CNIH2/KIF18B/CENPE/KIF1A/KIF5C/KIF14	18
BP	GO:1901988	negative regulation of cell cycle phase transition	2.5702e-08	1.98132e-06	GTSE1/TFDP1/BUB1/CDC25C/TTK/CDC20/DTL/EZH2/ORC1/CHEK1/BUB1B/TICRR/NDC80/CENPF/CLSPN/E2F7	16
BP	GO:1902099	regulation of metaphase/anaphase transition of cell cycle	3.10593e-08	2.3259e-06	BUB1/TTK/CDC20/DLGAP5/BUB1B/NDC80/ESPL1/CENPE/CENPF	9
BP	GO:0007091	metaphase/anaphase transition of mitotic cell cycle	3.68406e-08	2.6822e-06	BUB1/TTK/CDC20/DLGAP5/BUB1B/NDC80/ESPL1/CENPE/CENPF	9
BP	GO:0044784	metaphase/anaphase transition of cell cycle	5.12782e-08	3.63243e-06	BUB1/TTK/CDC20/DLGAP5/BUB1B/NDC80/ESPL1/CENPE/CENPF	9
BP	GO:0010965	regulation of mitotic sister chromatid separation	6.01897e-08	4.08635e-06	BUB1/TTK/CDC20/DLGAP5/BUB1B/NDC80/ESPL1/CENPE/CENPF	9
BP	GO:0090068	positive regulation of cell cycle process	6.08042e-08	4.08635e-06	GTSE1/TFDP1/CDC25C/KIF23/DTL/CDC25A/CDCA5/EZH2/DLGAP5/CDC7/SPAG5/PLK4/TERT/NDC80/ESPL1/ATAD5/KIF14/E2F7	18
BP	GO:0045787	positive regulation of cell cycle	6.91275e-08	4.52958e-06	GTSE1/TFDP1/CDC25C/KIF23/DTL/CDC25A/CDCA5/EZH2/DLGAP5/CDC7/SPAG5/PLK4/CHEK1/CCNE2/TERT/NDC80/ESPL1/ATAD5/SPDYA/KIF14/E2F7	21
BP	GO:0000086	G2/M transition of mitotic cell cycle	7.66782e-08	4.90179e-06	CDC25C/SKP2/FOXM1/DTL/CDC25A/CDC7/ORC1/NEK2/PLK4/MELK/TICRR/TPX2/CENPF/KIF14/CLSPN	15
BP	GO:0051306	mitotic sister chromatid separation	9.55183e-08	5.9608e-06	BUB1/TTK/CDC20/DLGAP5/BUB1B/NDC80/ESPL1/CENPE/CENPF	9
BP	GO:0007080	mitotic metaphase plate congression	1.05821e-07	6.45018e-06	CDCA5/NUF2/KIFC1/CDCA8/NDC80/KIF2C/CENPE/KIF14	8
BP	GO:0033045	regulation of sister chromatid segregation	1.09283e-07	6.5098e-06	BUB1/TTK/CDC20/CDCA5/DLGAP5/BUB1B/NDC80/ESPL1/CENPE/CENPF	10
BP	GO:1905818	regulation of chromosome separation	1.28069e-07	7.45931e-06	BUB1/TTK/CDC20/DLGAP5/BUB1B/NDC80/ESPL1/CENPE/CENPF	9
BP	GO:0051656	establishment of organelle localization	2.00083e-07	1.14004e-05	CENPA/KIF23/NEFH/CDCA5/NUF2/DLGAP5/KIFC1/SPAG5/CDCA8/HAP1/NDC80/KIF2C/ESPL1/CNIH2/SV2A/CENPE/RIMS2/KIF1A/KIF5C/CENPF/KIF14/SYT1/CHRNB2	23
BP	GO:0031570	DNA integrity checkpoint	2.09062e-07	1.16585e-05	GTSE1/TFDP1/CDC25C/DNA2/DTL/ORC1/BRIP1/CHEK1/EME1/TOP2A/TICRR/CLSPN/E2F7	13
BP	GO:0051383	kinetochore organization	2.45091e-07	1.3383e-05	CENPA/CENPK/NUF2/NDC80/CENPE/CENPF	6
BP	GO:0033047	regulation of mitotic sister chromatid segregation	2.90176e-07	1.55215e-05	BUB1/TTK/CDC20/DLGAP5/BUB1B/NDC80/ESPL1/CENPE/CENPF	9
BP	GO:1901991	negative regulation of mitotic cell cycle phase transition	2.96135e-07	1.55234e-05	GTSE1/TFDP1/BUB1/CDC25C/TTK/CDC20/EZH2/ORC1/BUB1B/TICRR/NDC80/CENPF/CLSPN/E2F7	14
BP	GO:0061982	meiosis I cell cycle process	5.25517e-07	2.70075e-05	DMC1/CDC25C/BRDT/CDC25A/BRIP1/MYBL1/EME1/TOP2A/CCNE2/ESPL1/SYCP2	11
BP	GO:0006302	double-strand break repair	6.96696e-07	3.51162e-05	GINS4/DMC1/FOXM1/BRCA2/FANCB/DNA2/CDCA5/CDC7/BRIP1/CHEK1/EME1/XRCC2/EXO1/RAD54L/POLQ	15
BP	GO:0006261	DNA-dependent DNA replication	7.23954e-07	3.58016e-05	GINS4/BRCA2/DNA2/CDC7/ORC1/EME1/MCM10/CCNE2/TICRR/ATAD5/POLQ/E2F7	12
BP	GO:0034508	centromere complex assembly	7.38731e-07	3.58558e-05	CENPA/HJURP/CENPK/CENPI/KNL1/HELLS/CENPE/CENPF	8
BP	GO:1901989	positive regulation of cell cycle phase transition	9.09729e-07	4.33527e-05	CDC25C/DTL/CDC25A/CDCA5/EZH2/DLGAP5/CDC7/TERT/ESPL1/ATAD5	10
BP	GO:0010389	regulation of G2/M transition of mitotic cell cycle	1.03277e-06	4.83375e-05	CDC25C/DTL/CDC25A/CDC7/ORC1/NEK2/PLK4/TICRR/TPX2/CENPF/KIF14/CLSPN	12
BP	GO:0051784	negative regulation of nuclear division	1.2708e-06	5.74269e-05	BUB1/TTK/CDC20/CHEK1/BUB1B/NDC80/FBXO43/CENPF	8
BP	GO:0090307	mitotic spindle assembly	1.2708e-06	5.74269e-05	CDC20/KIF23/KIF11/MYBL2/NEK2/KIFC1/TPX2/KIF4A	8
BP	GO:0034502	protein localization to chromosome	1.3212e-06	5.86926e-05	TTK/BRCA2/CENPA/CDCA5/EZH2/BUB1B/TERT/KNL1/NDC80	9
BP	GO:0071103	DNA conformation change	1.3976e-06	6.10518e-05	GINS4/CENPA/PIF1/DNA2/NCAPH/HJURP/CENPK/CDCA5/CENPI/BRIP1/TOP2A/KNL1/NCAPG/RAD54L/HELLS/TTN	16
BP	GO:0051225	spindle assembly	1.43023e-06	6.14528e-05	CDC20/KIF23/KIF11/MYBL2/NEK2/KIFC1/SPAG5/TPX2/KIF4A/ASPM	10
BP	GO:0033046	negative regulation of sister chromatid segregation	1.75136e-06	7.40375e-05	BUB1/TTK/CDC20/BUB1B/NDC80/ESPL1/CENPF	7
BP	GO:0051985	negative regulation of chromosome segregation	2.05055e-06	8.53092e-05	BUB1/TTK/CDC20/BUB1B/NDC80/ESPL1/CENPF	7
BP	GO:0033044	regulation of chromosome organization	2.32836e-06	9.53536e-05	BUB1/TTK/CDC20/PIF1/CDCA5/DLGAP5/NEK2/CHEK1/BUB1B/TOP2A/NDC80/MKI67/ESPL1/DNMT3B/TET1/CENPE/CENPF	17
BP	GO:0000082	G1/S transition of mitotic cell cycle	2.69561e-06	0.000108695	GTSE1/TFDP1/CDC25C/SKP2/CDC25A/EZH2/CDC7/ORC1/MCM10/CCNE2/IQGAP3/TERT/SPDYA/KIF14/E2F7	15
BP	GO:2001251	negative regulation of chromosome organization	3.7866e-06	0.000150374	BUB1/TTK/CDC20/PIF1/BUB1B/TOP2A/NDC80/ESPL1/DNMT3B/TET1/CENPF	11
BP	GO:0007094	mitotic spindle assembly checkpoint	5.252e-06	0.00019665	BUB1/TTK/CDC20/BUB1B/NDC80/CENPF	6
BP	GO:0031577	spindle checkpoint	5.252e-06	0.00019665	BUB1/TTK/CDC20/BUB1B/NDC80/CENPF	6
BP	GO:0071173	spindle assembly checkpoint	5.252e-06	0.00019665	BUB1/TTK/CDC20/BUB1B/NDC80/CENPF	6
BP	GO:0071174	mitotic spindle checkpoint	5.252e-06	0.00019665	BUB1/TTK/CDC20/BUB1B/NDC80/CENPF	6
BP	GO:0045839	negative regulation of mitotic nuclear division	5.58324e-06	0.000206108	BUB1/TTK/CDC20/CHEK1/BUB1B/NDC80/CENPF	7
BP	GO:0006310	DNA recombination	6.30401e-06	0.00022634	GINS4/DMC1/BRCA2/FANCB/PIF1/CDC7/BRIP1/CHEK1/EME1/XRCC2/TOP2A/EXO1/RAD54L/ATAD5/POLQ	15
BP	GO:0044843	cell cycle G1/S phase transition	6.30401e-06	0.00022634	GTSE1/TFDP1/CDC25C/SKP2/CDC25A/EZH2/CDC7/ORC1/MCM10/CCNE2/IQGAP3/TERT/SPDYA/KIF14/E2F7	15
BP	GO:0045841	negative regulation of mitotic metaphase/anaphase transition	7.43825e-06	0.000263455	BUB1/TTK/CDC20/BUB1B/NDC80/CENPF	6
BP	GO:1902100	negative regulation of metaphase/anaphase transition of cell cycle	8.7793e-06	0.000306807	BUB1/TTK/CDC20/BUB1B/NDC80/CENPF	6
BP	GO:0071459	protein localization to chromosome, centromeric region	8.9271e-06	0.000307868	TTK/CENPA/BUB1B/KNL1/NDC80	5
BP	GO:0007062	sister chromatid cohesion	9.24911e-06	0.00031483	BUB1/CDC20/CDCA5/BUB1B/SGO1/ESPL1/SMC1B	7
BP	GO:2000816	negative regulation of mitotic sister chromatid separation	1.20488e-05	0.000404872	BUB1/TTK/CDC20/BUB1B/NDC80/CENPF	6
BP	GO:0044774	mitotic DNA integrity checkpoint	1.3438e-05	0.000445834	GTSE1/TFDP1/CDC25C/ORC1/EME1/TOP2A/TICRR/CLSPN/E2F7	9
BP	GO:1905819	negative regulation of chromosome separation	1.40177e-05	0.000459256	BUB1/TTK/CDC20/BUB1B/NDC80/CENPF	6
BP	GO:0051307	meiotic chromosome separation	1.74307e-05	0.000564023	TTK/NCAPH/EME1/TOP2A/ESPL1	5
BP	GO:1901992	positive regulation of mitotic cell cycle phase transition	1.79389e-05	0.000573388	CDC25C/DTL/CDC25A/CDCA5/DLGAP5/CDC7/TERT/ESPL1	8
BP	GO:0033048	negative regulation of mitotic sister chromatid segregation	1.87347e-05	0.000591611	BUB1/TTK/CDC20/BUB1B/NDC80/CENPF	6
BP	GO:0051315	attachment of mitotic spindle microtubules to kinetochore	2.02003e-05	0.000630297	NUF2/NDC80/KIF2C/CENPE	4
BP	GO:0007127	meiosis I	2.0876e-05	0.000643717	DMC1/BRDT/BRIP1/MYBL1/EME1/TOP2A/CCNE2/ESPL1/SYCP2	9
BP	GO:0070192	chromosome organization involved in meiotic cell cycle	2.26266e-05	0.000689585	DMC1/BUB1/NCAPH/BRIP1/BUB1B/CCNE2/SYCP2	7
BP	GO:0035107	appendage morphogenesis	2.72182e-05	0.000810669	DLX6/HOXA9/HOXA11/HOXD10/HOXD13/SHOX2/SP8/ALX1/FBN2/COL2A1	10
BP	GO:0035108	limb morphogenesis	2.72182e-05	0.000810669	DLX6/HOXA9/HOXA11/HOXD10/HOXD13/SHOX2/SP8/ALX1/FBN2/COL2A1	10
BP	GO:0007098	centrosome cycle	3.1557e-05	0.000929337	BRCA2/KIF11/NEK2/PLK4/CHEK1/XRCC2/SGO1/WDR62/DEUP1	9
BP	GO:0031055	chromatin remodeling at centromere	4.09901e-05	0.00116795	CENPA/HJURP/CENPK/CENPI/KNL1/HELLS	6
BP	GO:0051445	regulation of meiotic cell cycle	4.09901e-05	0.00116795	CDC25C/TTK/CDC20/CDC25A/FBXO43/ASPM	6
BP	GO:0000724	double-strand break repair via homologous recombination	4.09962e-05	0.00116795	GINS4/DMC1/BRCA2/FANCB/CDC7/CHEK1/XRCC2/RAD54L/POLQ	9
BP	GO:0000725	recombinational repair	4.36972e-05	0.00123151	GINS4/DMC1/BRCA2/FANCB/CDC7/CHEK1/XRCC2/RAD54L/POLQ	9
BP	GO:0030326	embryonic limb morphogenesis	4.65471e-05	0.00128421	DLX6/HOXA9/HOXA11/HOXD10/HOXD13/SHOX2/SP8/ALX1/FBN2	9
BP	GO:0035113	embryonic appendage morphogenesis	4.65471e-05	0.00128421	DLX6/HOXA9/HOXA11/HOXD10/HOXD13/SHOX2/SP8/ALX1/FBN2	9
BP	GO:0000076	DNA replication checkpoint	4.98204e-05	0.00133244	DNA2/ORC1/TICRR/CLSPN	4
BP	GO:0007076	mitotic chromosome condensation	4.98204e-05	0.00133244	NCAPH/CDCA5/NCAPG/TTN	4
BP	GO:0051382	kinetochore assembly	4.98204e-05	0.00133244	CENPA/CENPK/CENPE/CENPF	4
BP	GO:1902751	positive regulation of cell cycle G2/M phase transition	5.22151e-05	0.00138238	CDC25C/DTL/CDC25A/CDC7/ATAD5	5
BP	GO:0006270	DNA replication initiation	6.12144e-05	0.00160443	CDC7/ORC1/MCM10/CCNE2/TICRR	5
BP	GO:0007548	sex differentiation	6.8047e-05	0.00176585	CTSV/DMC1/BRCA2/CENPI/BRIP1/PTPRN/SYCP2/GREB1L/HOXA9/HOXA11/ASPM/HOXD13/VGF	13
BP	GO:0031023	microtubule organizing center organization	7.55357e-05	0.00194097	BRCA2/KIF11/NEK2/PLK4/CHEK1/XRCC2/SGO1/WDR62/DEUP1	9
BP	GO:0032886	regulation of microtubule-based process	9.74141e-05	0.00247886	DNAH11/NEFH/KIF11/NEK2/SPAG5/PLK4/SKA1/CHEK1/HAP1/TPX2/CNIH2	11
BP	GO:0006323	DNA packaging	0.000120748	0.00304307	CENPA/NCAPH/HJURP/CENPK/CDCA5/CENPI/TOP2A/KNL1/NCAPG/HELLS/TTN	11
BP	GO:0048736	appendage development	0.000125478	0.00310262	DLX6/HOXA9/HOXA11/HOXD10/HOXD13/SHOX2/SP8/ALX1/FBN2/COL2A1	10
BP	GO:0060173	limb development	0.000125478	0.00310262	DLX6/HOXA9/HOXA11/HOXD10/HOXD13/SHOX2/SP8/ALX1/FBN2/COL2A1	10
BP	GO:0000281	mitotic cytokinesis	0.000141769	0.00347269	BRCA2/CENPA/KIF23/KIF20A/ESPL1/KIF4A/ANLN	7
BP	GO:0000077	DNA damage checkpoint	0.00015435	0.00374586	GTSE1/TFDP1/CDC25C/DTL/BRIP1/CHEK1/EME1/CLSPN/E2F7	9
BP	GO:0001580	detection of chemical stimulus involved in sensory perception of bitter taste	0.000206568	0.00496712	TAS2R4/TAS2R20/TAS2R31/TAS2R19/TAS2R30	5
BP	GO:0033314	mitotic DNA replication checkpoint	0.00026354	0.00627944	ORC1/TICRR/CLSPN	3
BP	GO:0045931	positive regulation of mitotic cell cycle	0.000266218	0.00628611	CDC25C/DTL/CDC25A/CDCA5/DLGAP5/CDC7/TERT/NDC80/ESPL1	9
BP	GO:0008089	anterograde axonal transport	0.000289764	0.00666204	HAP1/KIF4A/CNIH2/KIF1A/KIF5C	5
BP	GO:0034080	CENP-A containing nucleosome assembly	0.000289764	0.00666204	CENPA/HJURP/CENPK/CENPI/KNL1	5
BP	GO:0061641	CENP-A containing chromatin organization	0.000289764	0.00666204	CENPA/HJURP/CENPK/CENPI/KNL1	5
BP	GO:0030261	chromosome condensation	0.000322468	0.00728611	NCAPH/CDCA5/TOP2A/NCAPG/TTN	5
BP	GO:0050913	sensory perception of bitter taste	0.000322468	0.00728611	TAS2R4/TAS2R20/TAS2R31/TAS2R19/TAS2R30	5
BP	GO:0019886	antigen processing and presentation of exogenous peptide antigen via MHC class II	0.000343168	0.00762241	CTSV/KIF23/KIF11/KIF15/KIF2C/KIF4A/CENPE	7
BP	GO:0061640	cytoskeleton-dependent cytokinesis	0.000343168	0.00762241	BRCA2/CENPA/KIF23/KIF20A/ESPL1/KIF4A/ANLN	7
BP	GO:0000910	cytokinesis	0.00035129	0.00773724	BRCA2/CENPA/KIF23/KIF20A/ESPL1/KIF4A/ANLN/KIF14/E2F7	9
BP	GO:0007140	male meiotic nuclear division	0.000357892	0.00777196	DMC1/BRDT/MYBL1/SYCP2/SPDYA	5
BP	GO:0060272	embryonic skeletal joint morphogenesis	0.000358797	0.00777196	HOXA11/SHOX2/COL2A1	3
BP	GO:0042770	signal transduction in response to DNA damage	0.000361991	0.00777686	GTSE1/TFDP1/CDC25C/FOXM1/DTL/CHEK1/ATAD5/E2F7	8
BP	GO:0021846	cell proliferation in forebrain	0.000368452	0.00778802	POU3F2/KIF1A/KIF14/IGF2BP1	4
BP	GO:0060632	regulation of microtubule-based movement	0.000368452	0.00778802	DNAH11/NEFH/HAP1/CNIH2	4
BP	GO:0050912	detection of chemical stimulus involved in sensory perception of taste	0.000396181	0.00830712	TAS2R4/TAS2R20/TAS2R31/TAS2R19/TAS2R30	5
BP	GO:0002495	antigen processing and presentation of peptide antigen via MHC class II	0.00041247	0.00858002	CTSV/KIF23/KIF11/KIF15/KIF2C/KIF4A/CENPE	7
BP	GO:0072401	signal transduction involved in DNA integrity checkpoint	0.000430691	0.00881906	GTSE1/TFDP1/CDC25C/DTL/CHEK1/E2F7	6
BP	GO:0072422	signal transduction involved in DNA damage checkpoint	0.000430691	0.00881906	GTSE1/TFDP1/CDC25C/DTL/CHEK1/E2F7	6
BP	GO:0002504	antigen processing and presentation of peptide or polysaccharide antigen via MHC class II	0.000437904	0.00889726	CTSV/KIF23/KIF11/KIF15/KIF2C/KIF4A/CENPE	7
BP	GO:0051052	regulation of DNA metabolic process	0.00045244	0.00912189	TFDP1/FOXM1/FANCB/PIF1/DNA2/CDC7/NEK2/CHEK1/TICRR/EYA2/ATAD5/TET1/POLQ/KCNK2/E2F7	15
BP	GO:0072395	signal transduction involved in cell cycle checkpoint	0.000463528	0.0092741	GTSE1/TFDP1/CDC25C/DTL/CHEK1/E2F7	6
BP	GO:0070601	centromeric sister chromatid cohesion	0.000473685	0.00940552	BUB1/BUB1B/SGO1	3
BP	GO:0010971	positive regulation of G2/M transition of mitotic cell cycle	0.000494161	0.00973831	CDC25C/DTL/CDC25A/CDC7	4
BP	GO:0032392	DNA geometric change	0.000535036	0.0104652	GINS4/PIF1/DNA2/BRIP1/TOP2A/RAD54L	6
BP	GO:0007100	mitotic centrosome separation	0.00060973	0.0118378	KIF11/NEK2/CHEK1	3
BP	GO:0098930	axonal transport	0.000635871	0.0122546	HAP1/KIF4A/CNIH2/KIF1A/KIF5C	5
BP	GO:0007143	female meiotic nuclear division	0.000647718	0.0123917	TTK/NCAPH/TOP2A/SYCP2	4
BP	GO:0048608	reproductive structure development	0.000670144	0.0127279	LHX4/CTSV/DMC1/BRCA2/BRIP1/PLK4/PTPRN/SYCP2/GREB1L/HOXA9/HOXA11/ASPM/HOXD13/E2F7/VGF	15
BP	GO:0061351	neural precursor cell proliferation	0.000682962	0.012878	MELK/POU3F2/LHX2/KIF1A/ASPM/KIF14/CDH2/IGF2BP1	8
BP	GO:0010639	negative regulation of organelle organization	0.00068811	0.0128824	BUB1/TTK/CDC20/PIF1/NEK2/CHEK1/BUB1B/TOP2A/NDC80/ESPL1/DNMT3B/TET1/FBXO43/CENPF	14
BP	GO:0061458	reproductive system development	0.000719601	0.0133764	LHX4/CTSV/DMC1/BRCA2/BRIP1/PLK4/PTPRN/SYCP2/GREB1L/HOXA9/HOXA11/ASPM/HOXD13/E2F7/VGF	15
BP	GO:0006336	DNA replication-independent nucleosome assembly	0.000757191	0.013976	CENPA/HJURP/CENPK/CENPI/KNL1	5
BP	GO:0051299	centrosome separation	0.000768388	0.0139857	KIF11/NEK2/CHEK1	3
BP	GO:0072498	embryonic skeletal joint development	0.000768388	0.0139857	HOXA11/SHOX2/COL2A1	3
BP	GO:0034724	DNA replication-independent nucleosome organization	0.000823953	0.0148404	CENPA/HJURP/CENPK/CENPI/KNL1	5
BP	GO:0009954	proximal/distal pattern formation	0.00083233	0.0148404	HOXA9/HOXA11/HOXD10/SP8	4
BP	GO:0099068	postsynapse assembly	0.00083233	0.0148404	GAP43/CDH2/NLGN4X/LRRTM2	4
BP	GO:0045143	homologous chromosome segregation	0.000895007	0.0158501	DMC1/BRIP1/CCNE2/ESPL1/SYCP2	5
BP	GO:0006890	retrograde vesicle-mediated transport, Golgi to ER	0.00103015	0.018121	KIF23/KIF11/KIF15/KIF2C/KIF4A/CENPE	6
BP	GO:0043486	histone exchange	0.00105067	0.0183587	CENPA/HJURP/CENPK/CENPI/KNL1	5
BP	GO:1902750	negative regulation of cell cycle G2/M phase transition	0.00122556	0.0212728	DTL/ORC1/CHEK1/TICRR/CLSPN	5
BP	GO:0046661	male sex differentiation	0.0012522	0.0215922	CTSV/BRIP1/SYCP2/GREB1L/HOXA9/HOXA11/ASPM/HOXD13	8
BP	GO:0034501	protein localization to kinetochore	0.00139357	0.0238728	TTK/KNL1/NDC80	3
BP	GO:0044786	cell cycle DNA replication	0.00142109	0.0241862	BRCA2/DNA2/CDC7/ATAD5/E2F7	5
BP	GO:0045740	positive regulation of DNA replication	0.00145094	0.024535	DNA2/CDC7/ATAD5/E2F7	4
BP	GO:0048706	embryonic skeletal system development	0.00146035	0.0245357	HOXA1/HOXA9/HOXA11/HOXD10/SHOX2/ALX1/COL2A1	7
BP	GO:0008088	axo-dendritic transport	0.00152704	0.0253642	HAP1/KIF4A/CNIH2/KIF1A/KIF5C	5
BP	GO:0002478	antigen processing and presentation of exogenous peptide antigen	0.00152902	0.0253642	CTSV/KIF23/KIF11/KIF15/KIF2C/KIF4A/CENPE	7
BP	GO:0048704	embryonic skeletal system morphogenesis	0.00154596	0.0254841	HOXA1/HOXA11/HOXD10/SHOX2/ALX1/COL2A1	6
BP	GO:0007096	regulation of exit from mitosis	0.00165588	0.0271253	CDCA5/KNTC1/ANLN	3
BP	GO:0006338	chromatin remodeling	0.00171718	0.0279549	CENPA/BRDT/HJURP/CENPK/CENPI/CHEK1/KNL1/HELLS	8
BP	GO:0032508	DNA duplex unwinding	0.0018798	0.0304133	GINS4/PIF1/DNA2/BRIP1/TOP2A	5
BP	GO:0070317	negative regulation of G0 to G1 transition	0.00194596	0.0312905	TFDP1/EZH2/CDC7/CHEK1	4
BP	GO:0021543	pallium development	0.00199596	0.0318989	EZH2/WDR62/POU3F2/LHX2/ASPM/KIF14/CDH2/IGF2BP1	8
BP	GO:0050909	sensory perception of taste	0.00200963	0.0319007	TAS2R4/TAS2R20/TAS2R31/TAS2R19/TAS2R30	5
BP	GO:0044773	mitotic DNA damage checkpoint	0.00202042	0.0319007	GTSE1/TFDP1/CDC25C/EME1/CLSPN/E2F7	6
BP	GO:0035136	forelimb morphogenesis	0.002134	0.0334923	HOXA9/HOXA11/HOXD10/SHOX2	4
BP	GO:0019884	antigen processing and presentation of exogenous antigen	0.00217328	0.0339058	CTSV/KIF23/KIF11/KIF15/KIF2C/KIF4A/CENPE	7
BP	GO:0051653	spindle localization	0.00233421	0.036201	CENPA/NDC80/ESPL1/ASPM	4
BP	GO:0019882	antigen processing and presentation	0.00247971	0.0382312	CTSV/KIF23/KIF11/KIF15/KIF2C/KIF4A/CENPE/RAB3B	8
BP	GO:0008406	gonad development	0.00255025	0.0390889	CTSV/DMC1/BRCA2/BRIP1/PTPRN/HOXA9/HOXA11/ASPM/VGF	9
BP	GO:0048002	antigen processing and presentation of peptide antigen	0.00267135	0.040707	CTSV/KIF23/KIF11/KIF15/KIF2C/KIF4A/CENPE	7
BP	GO:0072331	signal transduction by p53 class mediator	0.00271251	0.0410223	GTSE1/TFDP1/CDC25C/FOXM1/CHEK1/E2F2/TPX2/ATAD5/E2F7	9
BP	GO:0022412	cellular process involved in reproduction in multicellular organism	0.00272334	0.0410223	DMC1/TTK/BRDT/NCAPH/BRIP1/MYBL1/TOP2A/KNL1/SYCP2/SPDYA/ASPM/LIN28A	12
BP	GO:0047496	vesicle transport along microtubule	0.00277271	0.0412914	KIF23/HAP1/CNIH2/KIF1A	4
BP	GO:0070316	regulation of G0 to G1 transition	0.00277271	0.0412914	TFDP1/EZH2/CDC7/CHEK1	4
BP	GO:0007063	regulation of sister chromatid cohesion	0.00300443	0.0433423	BUB1/CDCA5/ESPL1	3
BP	GO:0007064	mitotic sister chromatid cohesion	0.00300443	0.0433423	CDC20/CDCA5/SGO1	3
BP	GO:0030539	male genitalia development	0.00300443	0.0433423	SYCP2/GREB1L/HOXD13	3
BP	GO:0060065	uterus development	0.00300443	0.0433423	GREB1L/HOXA9/HOXA11	3
BP	GO:0097150	neuronal stem cell population maintenance	0.00300443	0.0433423	ASPM/CDH2/IGF2BP1	3
BP	GO:2000241	regulation of reproductive process	0.00300965	0.0433423	CDC25C/TTK/CDC20/CDC25A/FBXO43/ASPM/HOXD13	7
BP	GO:0045137	development of primary sexual characteristics	0.00306152	0.0438483	CTSV/DMC1/BRCA2/BRIP1/PTPRN/HOXA9/HOXA11/ASPM/VGF	9
BP	GO:0007129	synapsis	0.00326451	0.0460015	DMC1/BRIP1/CCNE2/SYCP2	4
BP	GO:0045023	G0 to G1 transition	0.00326451	0.0460015	TFDP1/EZH2/CDC7/CHEK1	4
BP	GO:0060351	cartilage development involved in endochondral bone morphogenesis	0.00326451	0.0460015	COCH/HOXA11/SHOX2/COL2A1	4
BP	GO:0007141	male meiosis I	0.00342131	0.0479532	DMC1/BRDT/MYBL1	3
BP	GO:0072384	organelle transport along microtubule	0.00369225	0.0514754	KIF23/NEFH/HAP1/CNIH2/KIF1A	5
BP	GO:0021987	cerebral cortex development	0.00376711	0.0522412	WDR62/POU3F2/LHX2/ASPM/KIF14/CDH2	6
BP	GO:0022616	DNA strand elongation	0.00387187	0.0531317	GINS4/DNA2/TERT	3
BP	GO:0060074	synapse maturation	0.00387187	0.0531317	CDC20/CAMK2B/SEZ6	3
BP	GO:0010970	transport along microtubule	0.00392621	0.0533192	KIF23/NEFH/HAP1/KIF4A/CNIH2/KIF1A/KIF5C	7
BP	GO:0099111	microtubule-based transport	0.00392621	0.0533192	KIF23/NEFH/HAP1/KIF4A/CNIH2/KIF1A/KIF5C	7
BP	GO:0071897	DNA biosynthetic process	0.003966	0.0535819	TFDP1/PIF1/DTL/NEK2/TERT/POLQ/CENPF/KCNK2	8
BP	GO:0099518	vesicle cytoskeletal trafficking	0.00410865	0.0552245	KIF23/HAP1/CNIH2/KIF1A	4
BP	GO:0050804	modulation of chemical synaptic transmission	0.00422991	0.0565643	CDC20/HAP1/CNIH2/RIMS2/CDH2/RAB3B/NLGN4X/SYT1/CAMK2B/GRIK1/LRRTM2/CHRNB2/CALB1	13
BP	GO:0099177	regulation of trans-synaptic signaling	0.00431479	0.0574064	CDC20/HAP1/CNIH2/RIMS2/CDH2/RAB3B/NLGN4X/SYT1/CAMK2B/GRIK1/LRRTM2/CHRNB2/CALB1	13
BP	GO:0043044	ATP-dependent chromatin remodeling	0.00458695	0.0607192	CENPA/HJURP/CENPK/CENPI/KNL1	5
BP	GO:0007626	locomotory behavior	0.00463732	0.0610775	OPRD1/HOXD10/ZIC1/C1QL1/GPR52/CHRNB2/CALB1/SEZ6	8
BP	GO:0033260	nuclear DNA replication	0.00474657	0.0622039	BRCA2/DNA2/CDC7/ATAD5	4
BP	GO:0000729	DNA double-strand break processing	0.00487712	0.0635966	DNA2/BRIP1/EXO1	3
BP	GO:0048562	embryonic organ morphogenesis	0.00500473	0.0649376	DLX6/HOXA1/CHRNA9/HOXA11/HOXD10/ZIC1/SHOX2/ALX1/FBN2/COL2A1	10
BP	GO:0040001	establishment of mitotic spindle localization	0.00543325	0.0696531	CENPA/NDC80/ESPL1	3
BP	GO:0007131	reciprocal meiotic recombination	0.00544787	0.0696531	DMC1/BRIP1/EME1/TOP2A	4
BP	GO:0035825	homologous recombination	0.00544787	0.0696531	DMC1/BRIP1/EME1/TOP2A	4
BP	GO:0050806	positive regulation of synaptic transmission	0.00558489	0.0707149	HAP1/RIMS2/RAB3B/SYT1/LRRTM2/CHRNB2/CALB1	7
BP	GO:0099173	postsynapse organization	0.00558489	0.0707149	NEFH/GAP43/CDH2/NLGN4X/INA/CAMK2B/LRRTM2	7
BP	GO:0050808	synapse organization	0.00567905	0.0715615	SLITRK4/CDC20/NEFH/GAP43/CDH2/C1QL1/NLGN4X/INA/CAMK2B/LRRTM2/CHRNB2/SEZ6	12
BP	GO:0071824	protein-DNA complex subunit organization	0.00577773	0.0724566	DMC1/CENPA/BRDT/HJURP/CENPK/CENPI/KNL1/HELLS/CENPE/CENPF	10
BP	GO:0006977	DNA damage response, signal transduction by p53 class mediator resulting in cell cycle arrest	0.00662447	0.0822869	GTSE1/TFDP1/CDC25C/E2F7	4
BP	GO:0046605	regulation of centrosome cycle	0.00662447	0.0822869	KIF11/NEK2/PLK4/CHEK1	4
BP	GO:0000083	regulation of transcription involved in G1/S transition of mitotic cell cycle	0.00665579	0.0822869	TFDP1/ORC1/E2F7	3
BP	GO:0097479	synaptic vesicle localization	0.00680419	0.0837267	CNIH2/SV2A/RIMS2/KIF5C/CDH2/SYT1/CHRNB2	7
BP	GO:2000045	regulation of G1/S transition of mitotic cell cycle	0.00702522	0.0855609	GTSE1/TFDP1/CDC25C/EZH2/TERT/KIF14/E2F7	7
BP	GO:0072431	signal transduction involved in mitotic G1 DNA damage checkpoint	0.00705118	0.0855609	GTSE1/TFDP1/CDC25C/E2F7	4
BP	GO:1902400	intracellular signal transduction involved in G1 DNA damage checkpoint	0.00705118	0.0855609	GTSE1/TFDP1/CDC25C/E2F7	4
BP	GO:0065004	protein-DNA complex assembly	0.00729661	0.08756	DMC1/CENPA/HJURP/CENPK/CENPI/KNL1/HELLS/CENPE/CENPF	9
BP	GO:0010458	exit from mitosis	0.00732335	0.08756	CDCA5/KNTC1/ANLN	3
BP	GO:0007135	meiosis II	0.0074498	0.08756	BUB1/BUB1B	2
BP	GO:0051256	mitotic spindle midzone assembly	0.0074498	0.08756	KIF23/KIF4A	2
BP	GO:0061983	meiosis II cell cycle process	0.0074498	0.08756	BUB1/BUB1B	2
BP	GO:0099188	postsynaptic cytoskeleton organization	0.0074498	0.08756	NEFH/INA	2
BP	GO:1902101	positive regulation of metaphase/anaphase transition of cell cycle	0.0074498	0.08756	DLGAP5/ESPL1	2
BP	GO:0030705	cytoskeleton-dependent intracellular transport	0.00748319	0.08756	KIF23/NEFH/HAP1/KIF4A/CNIH2/KIF1A/KIF5C	7
BP	GO:0072413	signal transduction involved in mitotic cell cycle checkpoint	0.00795821	0.0918876	GTSE1/TFDP1/CDC25C/E2F7	4
BP	GO:1902402	signal transduction involved in mitotic DNA damage checkpoint	0.00795821	0.0918876	GTSE1/TFDP1/CDC25C/E2F7	4
BP	GO:1902403	signal transduction involved in mitotic DNA integrity checkpoint	0.00795821	0.0918876	GTSE1/TFDP1/CDC25C/E2F7	4
BP	GO:0040020	regulation of meiotic nuclear division	0.00802915	0.0918969	TTK/CDC20/FBXO43	3
BP	GO:0044818	mitotic G2/M transition checkpoint	0.00802915	0.0918969	ORC1/TICRR/CLSPN	3
BP	GO:0051648	vesicle localization	0.0082991	0.0945736	KIF23/HAP1/CNIH2/SV2A/RIMS2/KIF1A/KIF5C/CDH2/SYT1/CHRNB2	10
BP	GO:0051952	regulation of amine transport	0.00855138	0.0970267	SV2A/RAB3B/SYT1/SLC38A3/CHRNB2	5
BP	GO:0031297	replication fork processing	0.00877365	0.0986941	BRCA2/DNA2/EME1	3
BP	GO:0031572	G2 DNA damage checkpoint	0.00877365	0.0986941	DTL/CHEK1/CLSPN	3
BP	GO:0045835	negative regulation of meiotic nuclear division	0.00902557	0.100237	TTK/FBXO43	2
BP	GO:1905820	positive regulation of chromosome separation	0.00902557	0.100237	DLGAP5/ESPL1	2
BP	GO:2000105	positive regulation of DNA-dependent DNA replication	0.00902557	0.100237	CDC7/E2F7	2
BP	GO:0070507	regulation of microtubule cytoskeleton organization	0.00926117	0.101798	KIF11/NEK2/SPAG5/PLK4/SKA1/CHEK1/TPX2	7
BP	GO:0007292	female gamete generation	0.00928449	0.101798	DMC1/TTK/NCAPH/TOP2A/SYCP2/ASPM	6
BP	GO:0021549	cerebellum development	0.00932142	0.101798	EZH2/HAP1/KIF14/NLGN4X/SEZ6	5
BP	GO:0042472	inner ear morphogenesis	0.00932142	0.101798	DLX6/HOXA1/CHRNA9/ZIC1/COL2A1	5
BP	GO:0035115	embryonic forelimb morphogenesis	0.00955728	0.10394	HOXA9/HOXA11/SHOX2	3
BP	GO:0051054	positive regulation of DNA metabolic process	0.00963231	0.104324	FOXM1/FANCB/DNA2/CDC7/NEK2/EYA2/ATAD5/E2F7	8
BP	GO:0031571	mitotic G1 DNA damage checkpoint	0.00999474	0.106923	GTSE1/TFDP1/CDC25C/E2F7	4
BP	GO:0044819	mitotic G1/S transition checkpoint	0.00999474	0.106923	GTSE1/TFDP1/CDC25C/E2F7	4
BP	GO:0051298	centrosome duplication	0.00999474	0.106923	BRCA2/PLK4/WDR62/DEUP1	4
BP	GO:0007099	centriole replication	0.0103804	0.110598	PLK4/WDR62/DEUP1	3
BP	GO:0044783	G1 DNA damage checkpoint	0.0105518	0.111221	GTSE1/TFDP1/CDC25C/E2F7	4
BP	GO:0000022	mitotic spindle elongation	0.010736	0.111221	KIF23/KIF4A	2
BP	GO:0048934	peripheral nervous system neuron differentiation	0.010736	0.111221	NEFH/HOXD10	2
BP	GO:0048935	peripheral nervous system neuron development	0.010736	0.111221	NEFH/HOXD10	2
BP	GO:0051988	regulation of attachment of spindle microtubules to kinetochore	0.010736	0.111221	NEK2/SPAG5	2
BP	GO:0060707	trophoblast giant cell differentiation	0.010736	0.111221	PLK4/E2F7	2
BP	GO:0097104	postsynaptic membrane assembly	0.010736	0.111221	CDH2/NLGN4X	2
BP	GO:0051954	positive regulation of amine transport	0.0112435	0.114666	RAB3B/SLC38A3/CHRNB2	3
BP	GO:0099084	postsynaptic specialization organization	0.0112435	0.114666	GAP43/CDH2/LRRTM2	3
BP	GO:1901099	negative regulation of signal transduction in absence of ligand	0.0112435	0.114666	TERT/EYA2/COL2A1	3
BP	GO:2001240	negative regulation of extrinsic apoptotic signaling pathway in absence of ligand	0.0112435	0.114666	TERT/EYA2/COL2A1	3
BP	GO:0015837	amine transport	0.0114527	0.116347	SV2A/RAB3B/SYT1/SLC38A3/CHRNB2	5
BP	GO:0048568	embryonic organ development	0.0115334	0.116715	DLX6/PLK4/HOXA1/CHRNA9/HOXA11/HOXD10/ZIC1/SHOX2/E2F7/ALX1/FBN2/COL2A1	12
BP	GO:0030534	adult behavior	0.0117432	0.11838	OPRD1/HOXD10/ZIC1/NLGN4X/CHRNB2/SEZ6	6
BP	GO:0007605	sensory perception of sound	0.0121285	0.121366	HOXA1/CHRNA9/COCH/COL11A2/COL2A1/CHRNB2	6
BP	GO:0030900	forebrain development	0.012132	0.121366	EZH2/HAP1/WDR62/POU3F2/LHX2/KIF1A/ASPM/KIF14/CDH2/IGF2BP1/CHRNB2	11
BP	GO:1902806	regulation of cell cycle G1/S phase transition	0.012313	0.122709	GTSE1/TFDP1/CDC25C/EZH2/TERT/KIF14/E2F7	7
BP	GO:0060079	excitatory postsynaptic potential	0.012391	0.123002	CHRNA9/RIMS2/NLGN4X/CHRNB2/SEZ6	5
BP	GO:0000212	meiotic spindle organization	0.0125771	0.123002	ESPL1/ASPM	2
BP	GO:0051231	spindle elongation	0.0125771	0.123002	KIF23/KIF4A	2
BP	GO:0051255	spindle midzone assembly	0.0125771	0.123002	KIF23/KIF4A	2
BP	GO:0090128	regulation of synapse maturation	0.0125771	0.123002	CDC20/CAMK2B	2
BP	GO:0030330	DNA damage response, signal transduction by p53 class mediator	0.0128791	0.125487	GTSE1/TFDP1/CDC25C/FOXM1/E2F7	5
BP	GO:0051293	establishment of spindle localization	0.0130905	0.126606	CENPA/NDC80/ESPL1	3
BP	GO:0098534	centriole assembly	0.0130905	0.126606	PLK4/WDR62/DEUP1	3
BP	GO:0022037	metencephalon development	0.01338	0.128931	EZH2/HAP1/KIF14/NLGN4X/SEZ6	5
BP	GO:0032506	cytokinetic process	0.014075	0.133297	KIF23/KIF20A/ANLN	3
BP	GO:0007389	pattern specification process	0.0141203	0.133297	DNAH11/XRCC2/HOXA9/HOXA11/LHX2/HOXD10/FOXD1/TBX18/ZIC1/HOXD13/SP8/ALX1	12
BP	GO:0098727	maintenance of cell number	0.0141892	0.133297	EZH2/TET1/ASPM/CDH2/IGF2BP1/LIN28A	6
BP	GO:0048705	skeletal system morphogenesis	0.0142417	0.133297	HOXA1/COCH/HOXA11/HOXD10/SHOX2/ALX1/FBN2/COL2A1	8
BP	GO:0006275	regulation of DNA replication	0.0144211	0.133297	DNA2/CDC7/TICRR/ATAD5/E2F7	5
BP	GO:0071156	regulation of cell cycle arrest	0.0144211	0.133297	GTSE1/TFDP1/CDC25C/FOXM1/E2F7	5
BP	GO:0007501	mesodermal cell fate specification	0.0145452	0.133297	EYA2/HOXA11	2
BP	GO:0010457	centriole-centriole cohesion	0.0145452	0.133297	NEK2/SGO1	2
BP	GO:0072425	signal transduction involved in G2 DNA damage checkpoint	0.0145452	0.133297	DTL/CHEK1	2
BP	GO:0090399	replicative senescence	0.0145452	0.133297	CHEK1/TERT	2
BP	GO:0098840	protein transport along microtubule	0.0145452	0.133297	KIF1A/KIF5C	2
BP	GO:0099118	microtubule-based protein transport	0.0145452	0.133297	KIF1A/KIF5C	2
BP	GO:0099150	regulation of postsynaptic specialization assembly	0.0145452	0.133297	GAP43/LRRTM2	2
BP	GO:0150052	regulation of postsynapse assembly	0.0145452	0.133297	GAP43/LRRTM2	2
BP	GO:0060350	endochondral bone morphogenesis	0.0150158	0.13713	COCH/HOXA11/SHOX2/COL2A1	4
BP	GO:2000779	regulation of double-strand break repair	0.0157367	0.143215	FOXM1/FANCB/CHEK1/POLQ	4
BP	GO:0099504	synaptic vesicle cycle	0.0160317	0.145394	SV2A/RIMS2/CDH2/RAB3B/NLGN4X/SYT1/CHRNB2	7
BP	GO:0051650	establishment of vesicle localization	0.016289	0.147219	KIF23/HAP1/CNIH2/SV2A/RIMS2/KIF1A/KIF5C/SYT1/CHRNB2	9
BP	GO:0001325	formation of extrachromosomal circular DNA	0.0166366	0.14833	DNA2/EXO1	2
BP	GO:0090656	t-circle formation	0.0166366	0.14833	DNA2/EXO1	2
BP	GO:0090737	telomere maintenance via telomere trimming	0.0166366	0.14833	DNA2/EXO1	2
BP	GO:0099565	chemical synaptic transmission, postsynaptic	0.0166633	0.14833	CHRNA9/RIMS2/NLGN4X/CHRNB2/SEZ6	5
BP	GO:0003002	regionalization	0.0166949	0.14833	XRCC2/HOXA9/HOXA11/LHX2/HOXD10/FOXD1/TBX18/HOXD13/SP8/ALX1	10
BP	GO:0010569	regulation of double-strand break repair via homologous recombination	0.0172749	0.152449	FANCB/CHEK1/POLQ	3
BP	GO:0031146	SCF-dependent proteasomal ubiquitin-dependent protein catabolic process	0.0172749	0.152449	SKP2/FBXL13/KIF14	3
BP	GO:0048489	synaptic vesicle transport	0.0174674	0.153117	CNIH2/SV2A/RIMS2/KIF5C/SYT1/CHRNB2	6
BP	GO:0097480	establishment of synaptic vesicle localization	0.0174674	0.153117	CNIH2/SV2A/RIMS2/KIF5C/SYT1/CHRNB2	6
BP	GO:0045005	DNA-dependent DNA replication maintenance of fidelity	0.0184242	0.158333	BRCA2/DNA2/EME1	3
BP	GO:0098693	regulation of synaptic vesicle cycle	0.0184892	0.158333	RIMS2/CDH2/RAB3B/SYT1/CHRNB2	5
BP	GO:2000134	negative regulation of G1/S transition of mitotic cell cycle	0.0184892	0.158333	GTSE1/TFDP1/CDC25C/EZH2/E2F7	5
BP	GO:0021537	telencephalon development	0.0186272	0.158333	EZH2/WDR62/POU3F2/LHX2/ASPM/KIF14/CDH2/IGF2BP1	8
BP	GO:0002566	somatic diversification of immune receptors via somatic mutation	0.0188477	0.158333	EXO1/POLQ	2
BP	GO:0008090	retrograde axonal transport	0.0188477	0.158333	HAP1/KIF1A	2
BP	GO:0016446	somatic hypermutation of immunoglobulin genes	0.0188477	0.158333	EXO1/POLQ	2
BP	GO:0032225	regulation of synaptic transmission, dopaminergic	0.0188477	0.158333	RAB3B/CHRNB2	2
BP	GO:0048385	regulation of retinoic acid receptor signaling pathway	0.0188477	0.158333	EZH2/PRAME	2
BP	GO:0048791	calcium ion-regulated exocytosis of neurotransmitter	0.0188477	0.158333	RIMS2/SYT1	2
BP	GO:0051447	negative regulation of meiotic cell cycle	0.0188477	0.158333	TTK/FBXO43	2
BP	GO:0070200	establishment of protein localization to telomere	0.0188477	0.158333	BRCA2/TERT	2
BP	GO:1905874	regulation of postsynaptic density organization	0.0188477	0.158333	CDH2/LRRTM2	2
BP	GO:0000723	telomere maintenance	0.0190196	0.159266	PIF1/DNA2/NEK2/CCNE2/TERT/EXO1	6
BP	GO:0006282	regulation of DNA repair	0.0191259	0.159647	FOXM1/FANCB/CHEK1/EYA2/POLQ	5
BP	GO:0042471	ear morphogenesis	0.019777	0.164557	DLX6/HOXA1/CHRNA9/ZIC1/COL2A1	5
BP	GO:0090596	sensory organ morphogenesis	0.0198597	0.164723	TENM3/DLX6/HOXA1/CHRNA9/ZIC1/FBN2/COL2A1/CALB1	8
BP	GO:0099003	vesicle-mediated transport in synapse	0.0204854	0.169117	CNIH2/SV2A/RIMS2/KIF5C/NLGN4X/SYT1/CHRNB2	7
BP	GO:0008344	adult locomotory behavior	0.0205186	0.169117	OPRD1/HOXD10/ZIC1/SEZ6	4
BP	GO:0006271	DNA strand elongation involved in DNA replication	0.0211749	0.17229	GINS4/DNA2	2
BP	GO:0051782	negative regulation of cell division	0.0211749	0.17229	ASPM/E2F7	2
BP	GO:0062033	positive regulation of mitotic sister chromatid segregation	0.0211749	0.17229	DLGAP5/ESPL1	2
BP	GO:2000042	negative regulation of double-strand break repair via homologous recombination	0.0211749	0.17229	FANCB/POLQ	2
BP	GO:0050954	sensory perception of mechanical stimulus	0.0212322	0.17229	HOXA1/CHRNA9/COCH/COL11A2/COL2A1/CHRNB2	6
BP	GO:0051302	regulation of cell division	0.0218115	0.176444	KIF23/KIF20A/KIF18B/ASPM/KIF14/E2F7	6
BP	GO:1902807	negative regulation of cell cycle G1/S phase transition	0.0232498	0.186429	GTSE1/TFDP1/CDC25C/EZH2/E2F7	5
BP	GO:0048806	genitalia development	0.0234369	0.186429	SYCP2/GREB1L/HOXD13	3
BP	GO:2001239	regulation of extrinsic apoptotic signaling pathway in absence of ligand	0.0234369	0.186429	TERT/EYA2/COL2A1	3
BP	GO:0009952	anterior/posterior pattern specification	0.0235371	0.186429	XRCC2/HOXA9/HOXA11/HOXD10/TBX18/HOXD13/ALX1	7
BP	GO:0007416	synapse assembly	0.023613	0.186429	SLITRK4/GAP43/CDH2/NLGN4X/LRRTM2/CHRNB2	6
BP	GO:0000712	resolution of meiotic recombination intermediates	0.0236148	0.186429	EME1/TOP2A	2
BP	GO:0001710	mesodermal cell fate commitment	0.0236148	0.186429	EYA2/HOXA11	2
BP	GO:0033599	regulation of mammary gland epithelial cell proliferation	0.0236148	0.186429	BRCA2/IQGAP3	2
BP	GO:0071158	positive regulation of cell cycle arrest	0.0241521	0.190098	GTSE1/TFDP1/CDC25C/E2F7	4
BP	GO:0031497	chromatin assembly	0.024235	0.19018	CENPA/HJURP/CENPK/CENPI/KNL1/HELLS	6
BP	GO:0050807	regulation of synapse organization	0.0251747	0.196964	SLITRK4/CDC20/GAP43/CDH2/CAMK2B/LRRTM2/CHRNB2	7
BP	GO:0001708	cell fate specification	0.0261057	0.202512	POU3F2/EYA2/HOXA11/HOXD10	4
BP	GO:0032465	regulation of cytokinesis	0.0261057	0.202512	KIF23/KIF20A/KIF14/E2F7	4
BP	GO:0010972	negative regulation of G2/M transition of mitotic cell cycle	0.0261928	0.202512	ORC1/TICRR/CLSPN	3
BP	GO:0021695	cerebellar cortex development	0.0261928	0.202512	EZH2/KIF14/SEZ6	3
BP	GO:0032200	telomere organization	0.0268327	0.206849	PIF1/DNA2/NEK2/CCNE2/TERT/EXO1	6
BP	GO:1902803	regulation of synaptic vesicle transport	0.027117	0.208427	CNIH2/RIMS2/SYT1/CHRNB2	4
BP	GO:0045104	intermediate filament cytoskeleton organization	0.0276331	0.21163	NEFH/INA/TCHH	3
BP	GO:0042391	regulation of membrane potential	0.0276952	0.21163	MLLT11/CNIH2/CHRNA9/OPRD1/RIMS2/KCNK2/NLGN4X/ZACN/CACNA1A/CHRNB2/SEZ6	11
BP	GO:0045814	negative regulation of gene expression, epigenetic	0.0279094	0.212647	EZH2/DNMT3B/TET1/HELLS/LHX2	5
BP	GO:0050803	regulation of synapse structure or activity	0.0286808	0.217053	SLITRK4/CDC20/GAP43/CDH2/CAMK2B/LRRTM2/CHRNB2	7
BP	GO:0001502	cartilage condensation	0.028819	0.217053	ALX1/COL2A1	2
BP	GO:0006346	methylation-dependent chromatin silencing	0.028819	0.217053	TET1/HELLS	2
BP	GO:0070920	regulation of production of small RNA involved in gene silencing by RNA	0.028819	0.217053	TERT/LIN28A	2
BP	GO:0045103	intermediate filament-based process	0.0291148	0.218653	NEFH/INA/TCHH	3
BP	GO:0000079	regulation of cyclin-dependent protein serine/threonine kinase activity	0.0292093	0.218736	CDC25C/CDC25A/CCNE2/SPDYA	4
BP	GO:0045840	positive regulation of mitotic nuclear division	0.0306378	0.22878	CDCA5/DLGAP5/ESPL1	3
BP	GO:0001656	metanephros development	0.0313947	0.232479	GREB1L/HOXA11/FOXD1/CALB1	4
BP	GO:0060021	roof of mouth development	0.0313947	0.232479	DLX6/COL11A2/ALX1/COL2A1	4
BP	GO:0021854	hypothalamus development	0.0315768	0.232479	HAP1/POU3F2	2
BP	GO:0098743	cell aggregation	0.0315768	0.232479	ALX1/COL2A1	2
BP	GO:1903861	positive regulation of dendrite extension	0.0315768	0.232479	RIMS2/SYT1	2
BP	GO:0009566	fertilization	0.0318106	0.233545	GLIPR1L1/SYCP2/HOXA9/HOXA11/HOXD10/CLGN	6
BP	GO:0015872	dopamine transport	0.032202	0.235102	RAB3B/SYT1/CHRNB2	3
BP	GO:0090329	regulation of DNA-dependent DNA replication	0.032202	0.235102	CDC7/TICRR/E2F7	3
BP	GO:0035249	synaptic transmission, glutamatergic	0.0325226	0.236783	CNIH2/CDH2/SYT1/GRIK1	4
BP	GO:1904029	regulation of cyclin-dependent protein kinase activity	0.033674	0.244486	CDC25C/CDC25A/CCNE2/SPDYA	4
BP	GO:0044380	protein localization to cytoskeleton	0.0338073	0.244776	TTK/SPAG5/ANLN	3
BP	GO:0008045	motor neuron axon guidance	0.034434	0.247264	LHX4/KIF5C	2
BP	GO:0045109	intermediate filament organization	0.034434	0.247264	NEFH/TCHH	2
BP	GO:0098698	postsynaptic specialization assembly	0.034434	0.247264	GAP43/LRRTM2	2
BP	GO:0034728	nucleosome organization	0.0349084	0.249867	CENPA/BRDT/HJURP/CENPK/CENPI/KNL1	6
BP	GO:0008584	male gonad development	0.0349872	0.249867	CTSV/BRIP1/HOXA9/HOXA11/ASPM	5
BP	GO:0046546	development of primary male sexual characteristics	0.035943	0.255996	CTSV/BRIP1/HOXA9/HOXA11/ASPM	5
BP	GO:0072080	nephron tubule development	0.0360473	0.256043	GREB1L/HOXA11/FOXD1/CALB1	4
BP	GO:0009314	response to radiation	0.036326	0.257326	PBK/DTL/CDC25A/HOXA1/CHEK1/XRCC2/TICRR/RAD54L/DNMT3B/GPR52/CHRNB2	11
BP	GO:0048839	inner ear development	0.0365278	0.258058	DLX6/HOXA1/CHRNA9/KCNK2/ZIC1/COL2A1	6
BP	GO:0060993	kidney morphogenesis	0.0372693	0.260619	GREB1L/HOXA11/FOXD1/CALB1	4
BP	GO:0000132	establishment of mitotic spindle orientation	0.0373876	0.260619	CENPA/NDC80	2
BP	GO:0016338	calcium-independent cell-cell adhesion via plasma membrane cell-adhesion molecules	0.0373876	0.260619	CLDN14/CLDN20	2
BP	GO:0051446	positive regulation of meiotic cell cycle	0.0373876	0.260619	CDC25C/CDC25A	2
BP	GO:1903859	regulation of dendrite extension	0.0373876	0.260619	RIMS2/SYT1	2
BP	GO:0061326	renal tubule development	0.038515	0.266353	GREB1L/HOXA11/FOXD1/CALB1	4
BP	GO:1990823	response to leukemia inhibitory factor	0.038515	0.266353	NEFH/MYBL2/GLDC/INA	4
BP	GO:1990830	cellular response to leukemia inhibitory factor	0.038515	0.266353	NEFH/MYBL2/GLDC/INA	4
BP	GO:0050773	regulation of dendrite development	0.0389064	0.267648	CDC20/EZH2/CAMK2B/CHRNB2/SEZ6	5
BP	GO:0060078	regulation of postsynaptic membrane potential	0.0389064	0.267648	CHRNA9/RIMS2/NLGN4X/CHRNB2/SEZ6	5
BP	GO:0007409	axonogenesis	0.0394064	0.270377	LHX4/SLITRK4/NEFH/POU3F2/LHX2/KIF5C/GAP43/FOXD1/CDH2/SHOX2/CHRNB2	11
BP	GO:0001657	ureteric bud development	0.0397843	0.271548	GREB1L/HOXA11/FOXD1/CALB1	4
BP	GO:0099175	regulation of postsynapse organization	0.0397843	0.271548	GAP43/CDH2/CAMK2B/LRRTM2	4
BP	GO:0051588	regulation of neurotransmitter transport	0.0409626	0.2782	SV2A/RIMS2/RAB3B/SYT1/CHRNB2	5
BP	GO:0072163	mesonephric epithelium development	0.0410772	0.2782	GREB1L/HOXA11/FOXD1/CALB1	4
BP	GO:0072164	mesonephric tubule development	0.0410772	0.2782	GREB1L/HOXA11/FOXD1/CALB1	4
BP	GO:0050769	positive regulation of neurogenesis	0.0415586	0.280735	TENM3/EZH2/HAP1/XRCC2/DNMT3B/RIMS2/ASPM/SHOX2/SYT1/CAMK2B/LIN28A	11
BP	GO:0000018	regulation of DNA recombination	0.0423938	0.284908	FANCB/CHEK1/ATAD5/POLQ	4
BP	GO:0008585	female gonad development	0.0423938	0.284908	DMC1/BRCA2/PTPRN/VGF	4
BP	GO:0021680	cerebellar Purkinje cell layer development	0.0435716	0.29133	KIF14/SEZ6	2
BP	GO:0070199	establishment of protein localization to chromosome	0.0435716	0.29133	BRCA2/TERT	2
BP	GO:0007338	single fertilization	0.0441683	0.29382	GLIPR1L1/HOXA9/HOXA11/HOXD10/CLGN	5
BP	GO:0019827	stem cell population maintenance	0.0441683	0.29382	TET1/ASPM/CDH2/IGF2BP1/LIN28A	5
BP	GO:0006333	chromatin assembly or disassembly	0.0444076	0.294664	CENPA/HJURP/CENPK/CENPI/KNL1/HELLS	6
BP	GO:0001658	branching involved in ureteric bud morphogenesis	0.046177	0.304861	GREB1L/HOXA11/FOXD1	3
BP	GO:0016445	somatic diversification of immunoglobulins	0.046177	0.304861	EXO1/ATAD5/POLQ	3
BP	GO:0006334	nucleosome assembly	0.0463867	0.305106	CENPA/HJURP/CENPK/CENPI/KNL1	5
BP	GO:0001823	mesonephros development	0.0464852	0.305106	GREB1L/HOXA11/FOXD1/CALB1	4
BP	GO:0055003	cardiac myofibril assembly	0.0467962	0.305106	NEB/TTN	2
BP	GO:0060706	cell differentiation involved in embryonic placenta development	0.0467962	0.305106	PLK4/E2F7	2
BP	GO:0071168	protein localization to chromatin	0.0467962	0.305106	CDCA5/EZH2	2
BP	GO:0030902	hindbrain development	0.0475205	0.30906	EZH2/HAP1/KIF14/NLGN4X/SEZ6	5
BP	GO:0035335	peptidyl-tyrosine dephosphorylation	0.0478962	0.310733	CDC25C/CDC25A/PTPRN/EYA2	4
BP	GO:0045739	positive regulation of DNA repair	0.0481031	0.311304	FOXM1/FANCB/EYA2	3
BP	GO:0046545	development of primary female sexual characteristics	0.0493308	0.318463	DMC1/BRCA2/PTPRN/VGF	4
CC	GO:0000793	condensed chromosome	5.77634e-22	1.9524e-19	SPC24/DMC1/BUB1/ZWINT/BRCA2/CENPA/NCAPH/HJURP/CENPK/CDCA5/NUF2/ERCC6L/KNTC1/NEK2/SPAG5/SKA1/CHEK1/BUB1B/SGO1/TOP2A/KNL1/NDC80/NCAPG/KIF2C/MKI67/SYCP2/CENPE/CENPF/SMC1B/TTN	30
CC	GO:0098687	chromosomal region	3.2312e-19	5.46072e-17	SPC24/DMC1/BUB1/ZWINT/TTK/BRCA2/CENPA/PIF1/DNA2/HJURP/CENPK/CDCA5/NUF2/ERCC6L/KNTC1/ORC1/NEK2/CENPI/SPAG5/SKA1/CHEK1/CDCA8/BUB1B/SGO1/TERT/KNL1/NDC80/NCAPG/KIF2C/HELLS/CENPE/CENPF/SMC1B	33
CC	GO:0000775	chromosome, centromeric region	5.0545e-19	5.69474e-17	SPC24/BUB1/ZWINT/TTK/CENPA/HJURP/CENPK/CDCA5/NUF2/ERCC6L/KNTC1/NEK2/CENPI/SPAG5/SKA1/CDCA8/BUB1B/SGO1/KNL1/NDC80/NCAPG/KIF2C/HELLS/CENPE/CENPF/SMC1B	26
CC	GO:0000776	kinetochore	4.52648e-17	3.47528e-15	SPC24/BUB1/ZWINT/TTK/CENPA/HJURP/CENPK/NUF2/ERCC6L/KNTC1/NEK2/CENPI/SPAG5/SKA1/BUB1B/SGO1/KNL1/NDC80/KIF2C/CENPE/CENPF	21
CC	GO:0000779	condensed chromosome, centromeric region	5.14095e-17	3.47528e-15	SPC24/BUB1/ZWINT/CENPA/HJURP/CENPK/NUF2/ERCC6L/KNTC1/NEK2/SPAG5/SKA1/BUB1B/SGO1/KNL1/NDC80/NCAPG/KIF2C/CENPE/CENPF	20
CC	GO:0000777	condensed chromosome kinetochore	8.65481e-17	4.87554e-15	SPC24/BUB1/ZWINT/CENPA/HJURP/CENPK/NUF2/ERCC6L/KNTC1/NEK2/SPAG5/SKA1/BUB1B/SGO1/KNL1/NDC80/KIF2C/CENPE/CENPF	19
CC	GO:0005819	spindle	2.76e-13	1.33269e-11	TTK/CDC20/KIF23/KIF20A/CKAP2L/KIF11/DLGAP5/CDC7/KNTC1/NEK2/KIFC1/SPAG5/SKA1/KIF15/CDCA8/BUB1B/SGO1/WDR62/TPX2/ESPL1/KIF4A/KIF18B/CENPE/CENPF/ASPM/KIF14	26
CC	GO:0005871	kinesin complex	3.88159e-12	1.63997e-10	KIF23/KIF20A/KIF11/KIFC1/KIF15/KIF2C/KIF4A/KIF18B/CENPE/KIF1A/KIF5C/KIF14	12
CC	GO:0000794	condensed nuclear chromosome	5.93912e-10	2.23047e-08	DMC1/BUB1/BRCA2/CENPA/NCAPH/NUF2/NEK2/CHEK1/BUB1B/NDC80/SYCP2/SMC1B/TTN	13
CC	GO:0005875	microtubule associated complex	8.91416e-10	3.01299e-08	DNAH14/KIF23/KIF20A/DNAH11/KIF11/KIFC1/KIF15/CDCA8/KIF2C/KIF4A/KIF18B/CENPE/KIF1A/KIF5C/KIF14	15
CC	GO:0005874	microtubule	5.71475e-09	1.75599e-07	GTSE1/DNAH14/KIF23/KIF20A/DNAH11/KIF11/KNTC1/NEK2/KIFC1/SPAG5/SKA1/KIF15/TPX2/KIF2C/KIF4A/TTLL7/KIF18B/CENPE/KIF1A/KIF5C/ASPM/KIF14/TUBA3E	23
CC	GO:0072686	mitotic spindle	8.33158e-08	2.34673e-06	KIF23/CKAP2L/KIF11/CDC7/KIFC1/SPAG5/TPX2/ESPL1/KIF18B/CENPE/ASPM	11
CC	GO:0000940	condensed chromosome outer kinetochore	2.64712e-07	6.8825e-06	BUB1/SKA1/BUB1B/NDC80/CENPF	5
CC	GO:0000778	condensed nuclear chromosome kinetochore	6.54993e-07	1.58134e-05	BUB1/CENPA/NUF2/BUB1B/NDC80	5
CC	GO:0000922	spindle pole	8.5746e-07	1.93214e-05	CDC20/CKAP2L/KIF11/DLGAP5/KNTC1/NEK2/SPAG5/SGO1/WDR62/TPX2/CENPF/ASPM	12
CC	GO:0000780	condensed nuclear chromosome, centromeric region	1.24999e-05	0.000264059	BUB1/CENPA/NUF2/BUB1B/NDC80	5
CC	GO:0030496	midbody	1.63991e-05	0.000326053	KIF23/KIF20A/NEK2/SPAG5/CDCA8/KIF4A/ANLN/CENPE/CENPF/ASPM/KIF14	11
CC	GO:0005876	spindle microtubule	7.03638e-05	0.00132128	KIF11/KNTC1/SKA1/KIF4A/KIF18B/CENPE	6
CC	GO:0045171	intercellular bridge	9.5696e-05	0.00170238	KIF23/KIF20A/CDC7/CDCA8/TPX2/KIF4A	6
CC	GO:0099060	integral component of postsynaptic specialization membrane	0.00040636	0.00686748	CNIH2/CHRNA9/OPRD1/CDH2/LRRTM2/CHRNB2	6
CC	GO:1990752	microtubule end	0.000449653	0.00723728	SPAG5/KIF2C/KIF18B/ASPM	4
CC	GO:0098948	intrinsic component of postsynaptic specialization membrane	0.000503488	0.0077354	CNIH2/CHRNA9/OPRD1/CDH2/LRRTM2/CHRNB2	6
CC	GO:0000800	lateral element	0.000566696	0.00832797	BRCA2/SYCP2/SMC1B	3
CC	GO:0098793	presynapse	0.000615477	0.00866796	SYNGR4/HAP1/PTPRN/SV2A/OPRD1/RIMS2/KIF1A/KCNK2/CDH2/RAB3B/C1QL1/NLGN4X/SYT1/GRIK1/CHRNB2/CALB1	16
CC	GO:0051233	spindle midzone	0.000958011	0.0129523	CDCA8/KIF18B/CENPE/KIF14	4
CC	GO:0005657	replication fork	0.00192482	0.0250227	GINS4/UHRF1/PIF1/XRCC2/MCM10	5
CC	GO:0035371	microtubule plus-end	0.00211173	0.0263683	SPAG5/KIF2C/KIF18B	3
CC	GO:0099634	postsynaptic specialization membrane	0.00218436	0.0263683	CNIH2/CHRNA9/OPRD1/CDH2/LRRTM2/CHRNB2	6
CC	GO:0098982	GABA-ergic synapse	0.00296123	0.0336205	SV2A/GAP43/NLGN4X/LRRTM2/CALB1	5
CC	GO:0098563	intrinsic component of synaptic vesicle membrane	0.00298407	0.0336205	SV2A/OPRD1/RAB3B/SYT1	4
CC	GO:0031461	cullin-RING ubiquitin ligase complex	0.00396449	0.0432257	SKP2/CDC20/DTL/FBXL13/BUB1B/ZYG11A/DCAF12L2	7
CC	GO:0099055	integral component of postsynaptic membrane	0.00431989	0.0456288	CNIH2/CHRNA9/OPRD1/CDH2/LRRTM2/CHRNB2	6
CC	GO:0000781	chromosome, telomeric region	0.00472356	0.0483807	DMC1/BRCA2/PIF1/DNA2/ORC1/CHEK1/TERT	7
CC	GO:1904115	axon cytoplasm	0.00498862	0.0495927	HAP1/KIF4A/KIF1A/KIF5C	4
CC	GO:0098936	intrinsic component of postsynaptic membrane	0.00529237	0.0506479	CNIH2/CHRNA9/OPRD1/CDH2/LRRTM2/CHRNB2	6
CC	GO:0030658	transport vesicle membrane	0.00539446	0.0506479	SYNGR4/PTPRN/CNIH2/SV2A/OPRD1/RAB3B/SYT1/SCG3	8
CC	GO:0098981	cholinergic synapse	0.00709486	0.0648125	CHRNA9/CHRNB2	2
CC	GO:0098686	hippocampal mossy fiber to CA3 synapse	0.00819173	0.0726483	SYT1/LRRTM2/CALB1	3
CC	GO:0005583	fibrillar collagen trimer	0.00859743	0.0726483	COL11A2/COL2A1	2
CC	GO:0098643	banded collagen fibril	0.00859743	0.0726483	COL11A2/COL2A1	2
CC	GO:0030285	integral component of synaptic vesicle membrane	0.00892551	0.073581	SV2A/OPRD1/SYT1	3
CC	GO:0008021	synaptic vesicle	0.0094231	0.0758335	SYNGR4/HAP1/SV2A/OPRD1/KIF1A/RAB3B/SYT1	7
CC	GO:0005720	nuclear heterochromatin	0.00969656	0.0762195	UHRF1/CENPA/EME1	3
CC	GO:0033267	axon part	0.0100335	0.0768303	HAP1/TPX2/PTPRN/KIF4A/OPRD1/KIF1A/KIF5C/GAP43/KCNK2/IGF2BP1/CALB1	11
CC	GO:0008278	cohesin complex	0.0102289	0.0768303	CDCA5/SMC1B	2
CC	GO:0030672	synaptic vesicle membrane	0.0107815	0.0775351	SYNGR4/SV2A/OPRD1/RAB3B/SYT1	5
CC	GO:0099501	exocytic vesicle membrane	0.0107815	0.0775351	SYNGR4/SV2A/OPRD1/RAB3B/SYT1	5
CC	GO:0030133	transport vesicle	0.0116209	0.081023	SYNGR4/HAP1/PTPRN/CNIH2/SV2A/OPRD1/KIF1A/RAB3B/SYT1/SCG3/VGF	11
CC	GO:0098691	dopaminergic synapse	0.0119856	0.081023	RAB3B/CHRNB2	2
CC	GO:1990023	mitotic spindle midzone	0.0119856	0.081023	KIF18B/CENPE	2
CC	GO:0016363	nuclear matrix	0.013558	0.0898547	UHRF1/LMNB1/MATR3/KIF4A/CENPF	5
CC	GO:0000795	synaptonemal complex	0.0141222	0.0900625	BRCA2/SYCP2/SMC1B	3
CC	GO:0099086	synaptonemal structure	0.0141222	0.0900625	BRCA2/SYCP2/SMC1B	3
CC	GO:0070382	exocytic vesicle	0.0149036	0.0932856	SYNGR4/HAP1/SV2A/OPRD1/KIF1A/RAB3B/SYT1	7
CC	GO:0099699	integral component of synaptic membrane	0.0156365	0.0960934	CNIH2/CHRNA9/OPRD1/CDH2/LRRTM2/CHRNB2	6
CC	GO:0000792	heterochromatin	0.017347	0.104702	UHRF1/CENPA/EME1/HELLS	4
CC	GO:0042575	DNA polymerase complex	0.017973	0.106577	DNA2/TERT	2
CC	GO:0042734	presynaptic membrane	0.0190406	0.110961	OPRD1/RIMS2/CDH2/SYT1/GRIK1/CHRNB2	6
CC	GO:0005892	acetylcholine-gated channel complex	0.0201965	0.113774	CHRNA9/CHRNB2	2
CC	GO:0045120	pronucleus	0.0201965	0.113774	EZH2/CENPF	2
CC	GO:0120111	neuron projection cytoplasm	0.0214003	0.118579	HAP1/KIF4A/KIF1A/KIF5C	4
CC	GO:0099240	intrinsic component of synaptic membrane	0.021761	0.118633	CNIH2/CHRNA9/OPRD1/CDH2/LRRTM2/CHRNB2	6
CC	GO:0000784	nuclear chromosome, telomeric region	0.0232111	0.124529	BRCA2/PIF1/DNA2/ORC1/TERT	5
CC	GO:0060076	excitatory synapse	0.0245476	0.127854	NLGN4X/SYT1/LRRTM2	3
CC	GO:0031045	dense core granule	0.0249657	0.127854	OPRD1/SYT1	2
CC	GO:0098644	complex of collagen trimers	0.0249657	0.127854	COL11A2/COL2A1	2
CC	GO:0044420	extracellular matrix component	0.0259034	0.130677	COL11A2/FBN2/COL2A1	3
CC	GO:0099061	integral component of postsynaptic density membrane	0.0287333	0.14179	CNIH2/OPRD1/LRRTM2	3
CC	GO:0044450	microtubule organizing center part	0.0300313	0.14179	SPAG5/PLK4/HAP1/TOP2A/WDR62/DEUP1	6
CC	GO:0005680	anaphase-promoting complex	0.0301434	0.14179	CDC20/BUB1B	2
CC	GO:0005721	pericentric heterochromatin	0.0301434	0.14179	CENPA/HELLS	2
CC	GO:0005814	centriole	0.0302039	0.14179	PLK4/HAP1/TOP2A/WDR62/DEUP1	5
CC	GO:0034399	nuclear periphery	0.0310541	0.143785	UHRF1/LMNB1/MATR3/KIF4A/CENPF	5
CC	GO:0099146	intrinsic component of postsynaptic density membrane	0.0332725	0.151975	CNIH2/OPRD1/LRRTM2	3
CC	GO:0044306	neuron projection terminus	0.0346044	0.154041	PTPRN/OPRD1/KCNK2/SYT1/CALB1	5
CC	GO:0099572	postsynaptic specialization	0.0346364	0.154041	NEFH/CNIH2/CHRNA9/OPRD1/GAP43/CDH2/NLGN4X/LRRTM2/CHRNB2	9
CC	GO:0044305	calyx of Held	0.0357055	0.1549	KCNK2/CALB1	2
CC	GO:0098984	neuron to neuron synapse	0.0357463	0.1549	NEFH/CNIH2/OPRD1/GAP43/CDH2/NLGN4X/SYT1/LRRTM2/CALB1	9
CC	GO:0032838	plasma membrane bounded cell projection cytoplasm	0.0436292	0.186123	DNAH11/HAP1/KIF4A/KIF1A/KIF5C/CENPF	6
CC	GO:0005788	endoplasmic reticulum lumen	0.0440527	0.186123	F7/TF/CDH2/COL11A2/APOA2/COL2A1/SCG3/VGF	8
CC	GO:0097431	mitotic spindle pole	0.0478912	0.199842	SPAG5/ASPM	2
CC	GO:0032155	cell division site part	0.0489692	0.201849	KIF20A/PLK4/ANLN	3
MF	GO:0003777	microtubule motor activity	1.27831e-11	5.27944e-09	DNAH14/KIF23/KIF20A/DNAH11/KIF11/KIFC1/KIF15/KIF2C/KIF4A/KIF18B/CENPE/KIF1A/KIF5C/KIF14	14
MF	GO:0003774	motor activity	9.76592e-09	2.01666e-06	DNAH14/KIF23/KIF20A/DNAH11/KIF11/KIFC1/KIF15/KIF2C/KIF4A/KIF18B/CENPE/KIF1A/KIF5C/KIF14	14
MF	GO:0016887	ATPase activity	1.06791e-07	1.47016e-05	DMC1/DNAH14/PIF1/KIF23/KIF20A/DNA2/DNAH11/KIF11/ERCC6L/KIFC1/BRIP1/KIF15/XRCC2/TOP2A/KIF2C/ATAD5/KIF4A/POLQ/KIF18B/CENPE/KIF1A/KIF5C/KIF14	23
MF	GO:0008017	microtubule binding	1.88807e-06	0.000183397	KIF23/KIF20A/NEFH/KIF11/KIFC1/SPAG5/SKA1/KIF15/KIF2C/KIF4A/KIF18B/CENPE/KIF1A/KIF5C/KIF14	15
MF	GO:0140097	catalytic activity, acting on DNA	2.56288e-06	0.000183397	GINS4/DMC1/PIF1/DNA2/ERCC6L/BRIP1/EME1/TOP2A/TERT/EXO1/RAD54L/DNMT3B/POLQ	13
MF	GO:1990939	ATP-dependent microtubule motor activity	2.66436e-06	0.000183397	DNAH14/DNAH11/KIF11/KIF18B/KIF1A/KIF5C/KIF14	7
MF	GO:0015631	tubulin binding	4.41745e-06	0.000260629	BRCA2/KIF23/KIF20A/NEFH/KIF11/KIFC1/SPAG5/SKA1/KIF15/KIF2C/KIF4A/TTLL7/KIF18B/CENPE/KIF1A/KIF5C/KIF14	17
MF	GO:0033038	bitter taste receptor activity	1.53269e-05	0.00079125	TAS2R4/TAS2R20/TAS2R31/TAS2R19/TAS2R30	5
MF	GO:0008574	ATP-dependent microtubule motor activity, plus-end-directed	2.89348e-05	0.00132779	KIF11/KIF18B/KIF1A/KIF5C/KIF14	5
MF	GO:0008094	DNA-dependent ATPase activity	3.34335e-05	0.0013808	DMC1/PIF1/DNA2/ERCC6L/BRIP1/XRCC2/TOP2A/POLQ	8
MF	GO:0008527	taste receptor activity	5.04472e-05	0.00189406	TAS2R4/TAS2R20/TAS2R31/TAS2R19/TAS2R30	5
MF	GO:0042623	ATPase activity, coupled	5.58931e-05	0.00192365	DMC1/DNAH14/PIF1/DNA2/DNAH11/KIF11/ERCC6L/BRIP1/XRCC2/TOP2A/ATAD5/POLQ/KIF18B/KIF1A/KIF5C/KIF14	16
MF	GO:0043142	single-stranded DNA-dependent ATPase activity	0.000923811	0.0293488	PIF1/DNA2/POLQ	3
MF	GO:0001228	DNA-binding transcription activator activity, RNA polymerase II-specific	0.00202114	0.0596236	LHX4/TFDP1/MYBL2/MYBL1/HOXA1/E2F2/POU3F2/PAX9/LHX2/HOXD10/FOXD1/ZIC1/HOXD13/E2F7/ALX1	15
MF	GO:0003678	DNA helicase activity	0.0055279	0.152202	GINS4/PIF1/DNA2/BRIP1	4
MF	GO:0004386	helicase activity	0.00593762	0.153265	GINS4/PIF1/DNA2/ERCC6L/BRIP1/RAD54L/HELLS	7
MF	GO:0004674	protein serine/threonine kinase activity	0.0137378	0.325743	PBK/BUB1/TTK/CDC7/NEK2/PLK4/CHEK1/BUB1B/MELK/CCNE2/WNK3/TTN/CAMK2B	13
MF	GO:0042043	neurexin family protein binding	0.014197	0.325743	NLGN4X/LRRTM2	2
MF	GO:0008022	protein C-terminus binding	0.0178165	0.365485	CDC20/BRCA2/TOP2A/TERT/MKI67/CENPF/SYT1	7
MF	GO:0098918	structural constituent of synapse	0.0187579	0.365485	NEFH/INA	2
MF	GO:0004520	endodeoxyribonuclease activity	0.0191169	0.365485	DNA2/EME1/EXO1	3
MF	GO:0005516	calmodulin binding	0.0202677	0.365485	SMTNL1/IQGAP3/GAP43/ASPM/TTN/SYT1/CAMK2B	7
MF	GO:0016888	endodeoxyribonuclease activity, producing 5'-phosphomonoesters	0.0212388	0.365485	DNA2/EXO1	2
MF	GO:0022848	acetylcholine-gated cation-selective channel activity	0.0212388	0.365485	CHRNA9/CHRNB2	2
MF	GO:0005230	extracellular ligand-gated ion channel activity	0.0221776	0.366373	CHRNA9/ZACN/GRIK1/CHRNB2	4
MF	GO:0003688	DNA replication origin binding	0.0238477	0.378812	ORC1/MCM10	2
MF	GO:0008301	DNA binding, bending	0.0265805	0.388981	TOP2A/FOXD1	2
MF	GO:0008569	ATP-dependent microtubule motor activity, minus-end-directed	0.0265805	0.388981	DNAH14/DNAH11	2
MF	GO:0001077	proximal promoter DNA-binding transcription activator activity, RNA polymerase II-specific	0.0273134	0.388981	MYBL2/MYBL1/E2F2/POU3F2/LHX2/FOXD1/ZIC1/HOXD13/E2F7	9
MF	GO:0051184	cofactor transmembrane transporter activity	0.038671	0.515198	HPX/SLC25A21	2
MF	GO:0070840	dynein complex binding	0.038671	0.515198	NEFH/CENPF	2
MF	GO:0048027	mRNA 5'-UTR binding	0.045359	0.565602	IGF2BP3/IGF2BP1	2
MF	GO:0004721	phosphoprotein phosphatase activity	0.046209	0.565602	CDC25C/CDC25A/DLGAP5/PP2D1/EYA2/PPM1E	6
MF	GO:0045503	dynein light chain binding	0.048851	0.565602	DNAH14/DNAH11	2
MF	GO:0004536	deoxyribonuclease activity	0.0496324	0.565602	DNA2/EME1/EXO1	3

## Sheet: Table S5
Table S5: Regression coefficients of the genes in the prognostic model
id	coef
CLEC3B	-0.0294842
TENM3	0.000591324
IGF2BP1	0.0205454
E2F7	0.168144
ANLN	0.00859697
ANKRD18B	0.283523
FBN2	0.0172818

## Sheet: Table S6
Table S6: The differentially expressed miRNAs between high risk group and low risk group
id	logFC	logCPM	PValue	FDR
hsa-miR-518f-5p	5.7004	1.92215	1.42643e-29	1.17823e-26
hsa-miR-520f-3p	4.48447	-0.111642	1.52182e-24	6.28511e-22
hsa-miR-548f-3p	2.48082	-0.213493	3.75605e-19	1.03416e-16
hsa-miR-526b-5p	3.72331	2.699	1.36394e-18	2.81654e-16
hsa-miR-525-5p	3.93636	1.44017	9.52798e-17	1.57402e-14
hsa-miR-518b	3.69565	1.81326	2.88565e-16	3.97258e-14
hsa-miR-512-3p	3.57338	3.22598	1.50367e-15	1.77433e-13
hsa-miR-518e-3p	3.34214	0.327464	3.14481e-15	3.02789e-13
hsa-miR-215-5p	-2.18559	5.74444	3.29915e-15	3.02789e-13
hsa-miR-515-3p	3.10606	-0.271347	1.40419e-12	1.15986e-10
hsa-miR-216a-3p	1.94338	-0.0701858	3.3243e-12	2.49625e-10
hsa-miR-516b-5p	2.98831	0.652	3.89739e-12	2.6827e-10
hsa-miR-1323	3.26147	0.892227	1.24088e-11	7.88438e-10
hsa-miR-520d-3p	3.03363	0.136466	3.49082e-11	2.05958e-09
hsa-miR-520a-3p	2.94911	1.68699	4.57043e-11	2.51679e-09
hsa-miR-518a-3p	2.87826	0.103186	1.65267e-10	8.53192e-09
hsa-miR-194-5p	-1.41297	10.0252	3.21967e-10	1.56438e-08
hsa-miR-518c-3p	2.79541	0.324504	3.83273e-10	1.7588e-08
hsa-miR-520g-3p	2.68643	0.285866	5.64139e-10	2.45252e-08
hsa-miR-4788	2.09466	3.89472	7.50741e-10	3.10056e-08
hsa-miR-517b-3p	2.61821	0.961921	1.09061e-09	4.2762e-08
hsa-miR-517a-3p	2.61497	0.961791	1.13894e-09	4.2762e-08
hsa-miR-1298-3p	-3.24484	0.670862	1.52753e-09	5.48582e-08
hsa-miR-122-5p	-3.47873	2.2672	4.49676e-09	1.53897e-07
hsa-miR-520a-5p	2.67988	1.06508	4.6579e-09	1.53897e-07
hsa-miR-520h	2.52238	-0.160335	7.09199e-09	2.25307e-07
hsa-miR-517-5p	2.84732	1.01318	8.00766e-09	2.44975e-07
hsa-miR-192-5p	-1.31848	11.329	9.00228e-09	2.65567e-07
hsa-miR-527	2.38175	0.237462	2.13327e-08	6.07614e-07
hsa-miR-196b-5p	1.14195	6.9721	2.6607e-08	7.32578e-07
hsa-miR-219a-2-3p	-2.318	-0.456406	3.55953e-08	9.23691e-07
hsa-miR-518a-5p	2.34906	0.25517	3.57846e-08	9.23691e-07
hsa-miR-1298-5p	-2.90433	1.59591	4.0277e-08	1.00815e-06
hsa-miR-1911-5p	-2.40217	3.21454	4.27017e-08	1.0374e-06
hsa-miR-541-5p	1.85825	-0.49616	1.90683e-07	4.50012e-06
hsa-miR-194-3p	-1.22921	2.75423	4.52026e-07	1.03715e-05
hsa-miR-1912-3p	-2.71862	0.714755	5.85151e-07	1.30631e-05
hsa-miR-490-3p	1.2863	-0.043823	8.3214e-07	1.80881e-05
hsa-miR-192-3p	-1.1723	2.82454	1.16084e-06	2.4586e-05
hsa-miR-449b-5p	-1.76987	0.836649	1.53993e-06	3.17996e-05
hsa-miR-541-3p	1.13936	0.25917	2.64716e-06	5.33306e-05
hsa-miR-124-3p	-1.88305	0.0886014	1.27733e-05	0.000251208
hsa-miR-675-3p	1.13279	6.13627	1.34947e-05	0.000259223
hsa-miR-3131	1.40234	-0.32813	1.92514e-05	0.000345689
hsa-miR-518c-5p	1.85077	0.515145	2.45279e-05	0.000431065
hsa-miR-449c-5p	-1.40736	0.318223	3.6628e-05	0.000617443
hsa-miR-449a	-1.08329	2.94971	6.79161e-05	0.00109997
hsa-miR-202-5p	-1.1053	0.131551	7.01016e-05	0.00111354
hsa-miR-519d-3p	1.6642	-0.273307	7.68969e-05	0.00117624
hsa-miR-129-2-3p	1.05338	0.17993	0.00022611	0.00293973
hsa-miR-206	-1.25343	0.661719	0.00053938	0.00685428
hsa-miR-522-3p	1.21319	0.425294	0.00101191	0.0117723
hsa-miR-383-5p	-1.08277	-0.744599	0.00383672	0.0333593
